# Supplementary material for: Comparative transcriptomics of wild and commercial Citrus during early ripening reveals how domestication shaped fruit gene expression
Source: BMC Plant Biol. 2022 Mar 17;22:123. doi: 10.1186/s12870-022-03509-9 (PMC8928680; doi:10.1186/s12870-022-03509-9)
Supplement: Supplementary file 2 — Additional file 2: Table S1. Results of the RNA-seq validation via RT-qPCR. Table S2. NCBI locus identifiers for the major genes discussed in this work. Table S3. GO Enrichment Analysis on the differentially expressed genes between citron and lemon and the remaining samples. Table S4. Allele-specific expression genes in metabolic pathways associated with ripening. Table S5. Regulatory motifs of the CHSm promoter. Table S6. Primers used for the validation of RNA-seq data and amplifying the CHSm promoter. Table S7. Sample information and origin. [file 12870_2022_3509_MOESM2_ESM.xlsx]

## Sheet: Table S1
Table S1: Results of the RNA-seq validation via RT-qPCR.
Name	LocID	Ref.Sample	Compared	Tissue	ddCT	lfc_DESeq	Difs
CCD4a	LOC18043465	SSO	CHP	F	2.27	2.36115	-0.0911491
CCD4a	LOC18043465	SWO	CHP	F	1.77	2.12665	-0.356647
CCD4a	LOC18043465	WLM	CHP	F	0.66	5.35307	-4.69307
CCD4a	LOC18043465	CHP	DIA	F	1.31	0.875788	0.434212
CCD4a	LOC18043465	EUR	DIA	F	0.77	1.37217	-0.602168
CCD4a	LOC18043465	SCM	DIA	F	3.5	5.69548	-2.19548
CCD4a	LOC18043465	SSO	DIA	F	3.58	3.27701	0.302995
CCD4a	LOC18043465	SWO	DIA	F	3.08	3.03966	0.040345
CCD4a	LOC18043465	WLM	DIA	F	1.97	6.26393	-4.29393
CCD4a	LOC18043465	CHP	EUR	F	0.54	-0.475652	1.01565
CCD4a	LOC18043465	SSO	EUR	F	2.81	1.84815	0.961849
CCD4a	LOC18043465	SWO	EUR	F	2.31	1.61918	0.690823
CCD4a	LOC18043465	WLM	EUR	F	1.2	4.84748	-3.64748
CCD4a	LOC18043465	CHP	SCM	F	-2.19	-4.78317	2.59317
CCD4a	LOC18043465	EUR	SCM	F	-2.73	-4.27145	1.54145
CCD4a	LOC18043465	SSO	SCM	F	0.08	-2.36133	2.44133
CCD4a	LOC18043465	SWO	SCM	F	-0.42	-2.60242	2.18242
CCD4a	LOC18043465	WLM	SCM	F	-1.53	0.489015	-2.01901
CCD4a	LOC18043465	SWO	SSO	F	-0.5	-0.214114	-0.285886
CCD4a	LOC18043465	SSO	WLM	F	1.61	-2.94525	4.55525
CCD4a	LOC18043465	SWO	WLM	F	1.11	-3.181	4.291
CCD4b	LOC18034103	SSO	CHP	F	-3.54	-15.7516	12.2116
CCD4b	LOC18034103	SWO	CHP	F	-3.4	-15.2038	11.8038
CCD4b	LOC18034103	WLM	CHP	F	-1.72	-7.19296	5.47296
CCD4b	LOC18034103	CHP	DIA	F	-0.13	5.37538	-5.50538
CCD4b	LOC18034103	EUR	DIA	F	-3.92	-6.95234	3.03234
CCD4b	LOC18034103	SCM	DIA	F	-3.99	-7.4221	3.4321
CCD4b	LOC18034103	SSO	DIA	F	-3.67	-8.32374	4.65374
CCD4b	LOC18034103	SWO	DIA	F	-3.53	-7.82081	4.29081
CCD4b	LOC18034103	WLM	DIA	F	-1.85	-0.776428	-1.07357
CCD4b	LOC18034103	CHP	EUR	F	3.79	13.2577	-9.46768
CCD4b	LOC18034103	SSO	EUR	F	0.25	-1.2007	1.4507
CCD4b	LOC18034103	SWO	EUR	F	0.39	-0.755354	1.14535
CCD4b	LOC18034103	WLM	EUR	F	2.07	6.03012	-3.96012
CCD4b	LOC18034103	CHP	SCM	F	3.86	13.759	-9.89899
CCD4b	LOC18034103	EUR	SCM	F	0.07	0.413805	-0.343805
CCD4b	LOC18034103	SSO	SCM	F	0.32	-0.766027	1.08603
CCD4b	LOC18034103	SWO	SCM	F	0.46	-0.322387	0.782387
CCD4b	LOC18034103	WLM	SCM	F	2.14	6.49796	-4.35796
CCD4b	LOC18034103	SWO	SSO	F	0.14	0.400871	-0.260871
CCD4b	LOC18034103	SSO	WLM	F	-1.82	-7.39654	5.57654
CCD4b	LOC18034103	SWO	WLM	F	-1.68	-6.89318	5.21318
CHSA	LOC18042808	SSO	CHP	F	-3.92	-15.5983	11.6783
CHSA	LOC18042808	SWO	CHP	F	-5.69	-17.2829	11.5929
CHSA	LOC18042808	WLM	CHP	F	-7.8	-20.1199	12.3199
CHSA	LOC18042808	CHP	DIA	F	-0.14	-0.0880428	-0.0519572
CHSA	LOC18042808	EUR	DIA	F	-5	-13.8809	8.88087
CHSA	LOC18042808	SCM	DIA	F	-7.51	-18.9228	11.4128
CHSA	LOC18042808	SSO	DIA	F	-4.06	-15.277	11.217
CHSA	LOC18042808	SWO	DIA	F	-5.83	-16.9636	11.1336
CHSA	LOC18042808	WLM	DIA	F	-7.94	-19.8028	11.8628
CHSA	LOC18042808	CHP	EUR	F	4.86	13.1575	-8.29753
CHSA	LOC18042808	SSO	EUR	F	0.94	-1.23275	2.17275
CHSA	LOC18042808	SWO	EUR	F	-0.83	-2.77785	1.94785
CHSA	LOC18042808	WLM	EUR	F	-2.94	-5.40381	2.46381
CHSA	LOC18042808	CHP	SCM	F	7.37	18.011	-10.641
CHSA	LOC18042808	EUR	SCM	F	2.51	4.58989	-2.07989
CHSA	LOC18042808	SSO	SCM	F	3.45	3.3306	0.119395
CHSA	LOC18042808	SWO	SCM	F	1.68	1.78922	-0.109217
CHSA	LOC18042808	WLM	SCM	F	-0.43	-0.785061	0.355061
CHSA	LOC18042808	SWO	SSO	F	-1.77	-1.51392	-0.256078
CHSA	LOC18042808	SSO	WLM	F	3.88	4.14796	-0.267963
CHSA	LOC18042808	SWO	WLM	F	2.11	2.60746	-0.497465
UBC	LOC18055321	SSO	CHP	F	0	-0.0705807	0.0705807
UBC	LOC18055321	SWO	CHP	F	0	-0.134624	0.134624
UBC	LOC18055321	WLM	CHP	F	0	-0.321114	0.321114
UBC	LOC18055321	CHP	DIA	F	0	-0.0127335	0.0127335
UBC	LOC18055321	EUR	DIA	F	0	0.0502286	-0.0502286
UBC	LOC18055321	SCM	DIA	F	0	-0.392744	0.392744
UBC	LOC18055321	SSO	DIA	F	0	-0.0831223	0.0831223
UBC	LOC18055321	SWO	DIA	F	0	-0.148393	0.148393
UBC	LOC18055321	WLM	DIA	F	0	-0.334522	0.334522
UBC	LOC18055321	CHP	EUR	F	0	-0.0630766	0.0630766
UBC	LOC18055321	SSO	EUR	F	0	-0.132249	0.132249
UBC	LOC18055321	SWO	EUR	F	0	-0.202217	0.202217
UBC	LOC18055321	WLM	EUR	F	0	-0.385764	0.385764
UBC	LOC18055321	CHP	SCM	F	0	0.379909	-0.379909
UBC	LOC18055321	EUR	SCM	F	0	0.443308	-0.443308
UBC	LOC18055321	SSO	SCM	F	0	0.306392	-0.306392
UBC	LOC18055321	SWO	SCM	F	0	0.244581	-0.244581
UBC	LOC18055321	WLM	SCM	F	0	0.0568383	-0.0568383
UBC	LOC18055321	SWO	SSO	F	0	-0.0627366	0.0627366
UBC	LOC18055321	SSO	WLM	F	0	0.246276	-0.246276
UBC	LOC18055321	SWO	WLM	F	0	0.179552	-0.179552
VATPG	LOC18038148	SSO	CHP	F	0.61	-0.0891207	0.699121
VATPG	LOC18038148	SWO	CHP	F	0.46	0.100138	0.359862
VATPG	LOC18038148	WLM	CHP	F	0.55	-0.0552137	0.605214
VATPG	LOC18038148	CHP	DIA	F	-0.6	0.507539	-1.10754
VATPG	LOC18038148	EUR	DIA	F	-1.55	0.517161	-2.06716
VATPG	LOC18038148	SCM	DIA	F	-0.03	0.2973	-0.3273
VATPG	LOC18038148	SSO	DIA	F	0.01	0.416518	-0.406518
VATPG	LOC18038148	SWO	DIA	F	-0.14	0.607956	-0.747956
VATPG	LOC18038148	WLM	DIA	F	-0.05	0.449883	-0.499883
VATPG	LOC18038148	CHP	EUR	F	0.95	-0.0135479	0.963548
VATPG	LOC18038148	SSO	EUR	F	1.56	-0.103951	1.66395
VATPG	LOC18038148	SWO	EUR	F	1.41	0.0856454	1.32435
VATPG	LOC18038148	WLM	EUR	F	1.5	-0.0719715	1.57197
VATPG	LOC18038148	CHP	SCM	F	-0.57	0.210072	-0.780072
VATPG	LOC18038148	EUR	SCM	F	-1.52	0.223869	-1.74387
VATPG	LOC18038148	SSO	SCM	F	0.04	0.120403	-0.0804026
VATPG	LOC18038148	SWO	SCM	F	-0.11	0.309598	-0.419598
VATPG	LOC18038148	WLM	SCM	F	-0.02	0.152655	-0.172655
VATPG	LOC18038148	SWO	SSO	F	-0.15	0.189823	-0.339823
VATPG	LOC18038148	SSO	WLM	F	0.06	-0.0334123	0.0934123
VATPG	LOC18038148	SWO	WLM	F	-0.09	0.153713	-0.243713
CCDa	LOC18043465	SSO	CHP	P	NA	0.119515	NA
CCDa	LOC18043465	SWO	CHP	P	-1.48	0.227334	-1.70733
CCDa	LOC18043465	WLM	CHP	P	2	1.11646	0.883535
CCDa	LOC18043465	CHP	DIA	P	1.65	0.33726	1.31274
CCDa	LOC18043465	EUR	DIA	P	-0.49	0.830492	-1.32049
CCDa	LOC18043465	SCM	DIA	P	4.32	4.25173	0.0682749
CCDa	LOC18043465	SSO	DIA	P	NA	0.455043	NA
CCDa	LOC18043465	SWO	DIA	P	0.17	0.570765	-0.400765
CCDa	LOC18043465	WLM	DIA	P	3.65	1.49385	2.15615
CCDa	LOC18043465	CHP	EUR	P	2.14	-0.479974	2.61997
CCDa	LOC18043465	SSO	EUR	P	NA	-0.355347	NA
CCDa	LOC18043465	SWO	EUR	P	0.66	-0.247654	0.907654
CCDa	LOC18043465	WLM	EUR	P	4.14	0.600401	3.5396
CCDa	LOC18043465	CHP	SCM	P	-2.67	-3.86258	1.19258
CCDa	LOC18043465	EUR	SCM	P	-4.81	-3.3054	-1.5046
CCDa	LOC18043465	SSO	SCM	P	NA	-3.71773	NA
CCDa	LOC18043465	SWO	SCM	P	-4.15	-3.59625	-0.553752
CCDa	LOC18043465	WLM	SCM	P	-0.67	-2.58942	1.91942
CCDa	LOC18043465	SWO	SSO	P	NA	0.102061	NA
CCDa	LOC18043465	SSO	WLM	P	NA	-0.935665	NA
CCDa	LOC18043465	SWO	WLM	P	-3.48	-0.837896	-2.6421
CCDb	LOC18034103	SSO	CHP	P	-2.8	-9.53854	6.73854
CCDb	LOC18034103	SWO	CHP	P	-0.72	-7.93034	7.21034
CCDb	LOC18034103	WLM	CHP	P	NA	-0.0507234	NA
CCDb	LOC18034103	CHP	DIA	P	-1.68	-0.025414	-1.65459
CCDb	LOC18034103	EUR	DIA	P	-6.92	-6.68916	-0.230835
CCDb	LOC18034103	SCM	DIA	P	-2.77	-7.20976	4.43976
CCDb	LOC18034103	SSO	DIA	P	-4.48	-7.6816	3.2016
CCDb	LOC18034103	SWO	DIA	P	-2.4	-5.97119	3.57119
CCDb	LOC18034103	WLM	DIA	P	NA	-0.0243896	NA
CCDb	LOC18034103	CHP	EUR	P	5.24	8.30617	-3.06617
CCDb	LOC18034103	SSO	EUR	P	2.44	-0.507283	2.94728
CCDb	LOC18034103	SWO	EUR	P	4.52	0.376112	4.14389
CCDb	LOC18034103	WLM	EUR	P	NA	8.40356	NA
CCDb	LOC18034103	CHP	SCM	P	1.09	8.78536	-7.69536
CCDb	LOC18034103	EUR	SCM	P	-4.15	0.280237	-4.43024
CCDb	LOC18034103	SSO	SCM	P	-1.71	-0.180411	-1.52959
CCDb	LOC18034103	SWO	SCM	P	0.37	0.605813	-0.235813
CCDb	LOC18034103	WLM	SCM	P	NA	8.85139	NA
CCDb	LOC18034103	SWO	SSO	P	2.08	0.855745	1.22425
CCDb	LOC18034103	SSO	WLM	P	NA	-9.62748	NA
CCDb	LOC18034103	SWO	WLM	P	NA	-8.02433	NA
CHSA	LOC18042808	SSO	CHP	P	-6.88	-11.6788	4.79885
CHSA	LOC18042808	SWO	CHP	P	-6.86	-12.1784	5.31844
CHSA	LOC18042808	WLM	CHP	P	-9.49	-13.8814	4.39145
CHSA	LOC18042808	CHP	DIA	P	-4.21	-0.505048	-3.70495
CHSA	LOC18042808	EUR	DIA	P	-12.32	-11.9608	-0.359243
CHSA	LOC18042808	SCM	DIA	P	-12.83	-14.8654	2.03537
CHSA	LOC18042808	SSO	DIA	P	-11.09	-14.1792	3.08919
CHSA	LOC18042808	SWO	DIA	P	-11.07	-14.7281	3.65814
CHSA	LOC18042808	WLM	DIA	P	-13.7	-16.5871	2.88705
CHSA	LOC18042808	CHP	EUR	P	8.11	9.61744	-1.50744
CHSA	LOC18042808	SSO	EUR	P	1.23	-1.93449	3.16449
CHSA	LOC18042808	SWO	EUR	P	1.25	-2.43285	3.68285
CHSA	LOC18042808	WLM	EUR	P	-1.38	-4.13307	2.75307
CHSA	LOC18042808	CHP	SCM	P	8.62	12.2465	-3.62648
CHSA	LOC18042808	EUR	SCM	P	0.51	2.56212	-2.05212
CHSA	LOC18042808	SSO	SCM	P	1.74	0.574463	1.16554
CHSA	LOC18042808	SWO	SCM	P	1.76	0.117362	1.64264
CHSA	LOC18042808	WLM	SCM	P	-0.87	-1.49289	0.622895
CHSA	LOC18042808	SWO	SSO	P	0.02	-0.453919	0.473919
CHSA	LOC18042808	SSO	WLM	P	2.61	2.14273	0.467274
CHSA	LOC18042808	SWO	WLM	P	2.63	1.6458	0.984202
UBC	LOC18055321	SSO	CHP	P	0	0.114917	-0.114917
UBC	LOC18055321	SWO	CHP	P	0	-0.0666327	0.0666327
UBC	LOC18055321	WLM	CHP	P	0	-0.0437708	0.0437708
UBC	LOC18055321	CHP	DIA	P	0	0.67079	-0.67079
UBC	LOC18055321	EUR	DIA	P	0	0.230968	-0.230968
UBC	LOC18055321	SCM	DIA	P	0	0.966433	-0.966433
UBC	LOC18055321	SSO	DIA	P	0	0.789541	-0.789541
UBC	LOC18055321	SWO	DIA	P	0	0.601597	-0.601597
UBC	LOC18055321	WLM	DIA	P	0	0.624052	-0.624052
UBC	LOC18055321	CHP	EUR	P	0	0.436551	-0.436551
UBC	LOC18055321	SSO	EUR	P	0	0.555052	-0.555052
UBC	LOC18055321	SWO	EUR	P	0	0.366327	-0.366327
UBC	LOC18055321	WLM	EUR	P	0	0.39139	-0.39139
UBC	LOC18055321	CHP	SCM	P	0	-0.279646	0.279646
UBC	LOC18055321	EUR	SCM	P	0	-0.721859	0.721859
UBC	LOC18055321	SSO	SCM	P	0	-0.156309	0.156309
UBC	LOC18055321	SWO	SCM	P	0	-0.338196	0.338196
UBC	LOC18055321	WLM	SCM	P	0	-0.24546	0.24546
UBC	LOC18055321	SWO	SSO	P	0	-0.171551	0.171551
UBC	LOC18055321	SSO	WLM	P	0	0.151246	-0.151246
UBC	LOC18055321	SWO	WLM	P	0	-0.0206363	0.0206363
VATPG	LOC18038148	SSO	CHP	P	-0.97	0.558479	-1.52848
VATPG	LOC18038148	SWO	CHP	P	0.91	0.768223	0.141777
VATPG	LOC18038148	WLM	CHP	P	-0.45	0.621236	-1.07124
VATPG	LOC18038148	CHP	DIA	P	2.86	1.27362	1.58638
VATPG	LOC18038148	EUR	DIA	P	1.78	-0.0404122	1.82041
VATPG	LOC18038148	SCM	DIA	P	3.1	2.08856	1.01144
VATPG	LOC18038148	SSO	DIA	P	1.89	1.8657	0.0242954
VATPG	LOC18038148	SWO	DIA	P	3.77	2.08476	1.68524
VATPG	LOC18038148	WLM	DIA	P	2.41	1.93104	0.478961
VATPG	LOC18038148	CHP	EUR	P	1.08	1.31175	-0.231746
VATPG	LOC18038148	SSO	EUR	P	0.11	1.91198	-1.80198
VATPG	LOC18038148	SWO	EUR	P	1.99	2.13113	-0.141126
VATPG	LOC18038148	WLM	EUR	P	0.63	1.97761	-1.34761
VATPG	LOC18038148	CHP	SCM	P	-0.24	-0.778241	0.538241
VATPG	LOC18038148	EUR	SCM	P	-1.32	-2.13719	0.817187
VATPG	LOC18038148	SSO	SCM	P	-1.21	-0.202131	-1.00787
VATPG	LOC18038148	SWO	SCM	P	0.67	-0.00723299	0.677233
VATPG	LOC18038148	WLM	SCM	P	-0.69	-0.116768	-0.573232
VATPG	LOC18038148	SWO	SSO	P	1.88	0.19624	1.68376
VATPG	LOC18038148	SSO	WLM	P	-0.52	-0.059482	-0.460518
VATPG	LOC18038148	SWO	WLM	P	1.36	0.138528	1.22147

## Sheet: Table S2
Table S2: NCBI locus identifiers for the major genes discussed in this work.
Process	Gene	Locus ID
Acidity	Vacuolar ATPases	LOC18041768, LOC18054057, LOC18049370, LOC18052746, LOC18038148, LOC18040775, LOC18034865, LOC18053853, LOC18036562, LOC18040206, LOC18054951
	P-ATPase CitPH5	LOC18035739,LOC18035736
	MYB trascription factor CrMYB73	LOC18053295
Sugar content	Hexokinase	LOC18055984, LOC18050513
	Sucrose synthase	LOC18032959, LOC18047697
	Transcription activator TRAB1	LOC18033660
Carotenoid accumulation	Phytoene synthase	LOC18039146
	ζ-carotene desaturase	LOC112098231
	β-lycopene cyclase	LOC18034834
	Carotenoid cleavage dioxygenase 4a	LOC18043465
	Carotenoid cleavage dioxygenase 4b	LOC18043103
	Zeaxanthin epoxidase	LOC18036737
	Chalcone synthase	LOC18042808
Putative targets during mandarin domestication	Transcription factor VRN1	LOC18035586 ,LOC18034082, LOC18034239
	Malate dehydrogenase	LOC18034657

## Sheet: Table S3
Table S3: GO Enrichment Analysis on the differentially expressed genes between citron and lemon and the remaining samples
GO ID	GO Description	GeneRatio	BgRatio	pvalue	p.adjust	qvalue	geneID	Count
GO:0016817	hydrolase activity, acting on acid anhydrides	246/4442	387/9007	5.71034e-09	1.15817e-06	9.48207e-07	18047667/18054881/18050746/18052674/18034254/18053853/18056096/18036425/18047061/18055967/18039850/18047562/18043497/18047797/18047561/18038683/18037885/18037200/18044472/18035135/18055725/18038217/18036848/18053221/18040936/18038148/18031296/18051708/18037680/18037566/18051387/18032852/18049370/18044974/18038079/18031491/18031529/18031417/18036574/18033667/18054830/18054120/18049883/18054940/180…	246
GO:0016818	hydrolase activity, acting on acid anhydrides, in phosphorus-containing anhydrides	243/4442	382/9007	6.43426e-09	1.15817e-06	9.48207e-07	18047667/18054881/18050746/18052674/18034254/18053853/18056096/18036425/18047061/18055967/18039850/18047562/18043497/18047797/18047561/18038683/18037885/18037200/18044472/18035135/18055725/18038217/18036848/18053221/18040936/18038148/18031296/18051708/18037680/18037566/18051387/18032852/18049370/18044974/18038079/18031491/18031529/18031417/18036574/18033667/18054830/18054120/18049883/18054940/180…	243
GO:0017111	nucleoside-triphosphatase activity	229/4442	359/9007	1.2559e-08	1.50708e-06	1.23386e-06	18054881/18050746/18052674/18034254/18053853/18056096/18036425/18047061/18055967/18043497/18047797/18037885/18037200/18044472/18035135/18055725/18038217/18036848/18053221/18040936/18038148/18031296/18051708/18037680/18037566/18051387/18032852/18049370/18044974/18038079/18031491/18031529/18031417/18036574/18033667/18054830/18054120/18049883/18054940/18055883/18054741/18043445/18041872/18044764/180…	229
GO:0016462	pyrophosphatase activity	237/4442	376/9007	3.21706e-08	2.89536e-06	2.37047e-06	18047667/18054881/18050746/18052674/18034254/18053853/18056096/18036425/18047061/18055967/18039850/18047562/18043497/18047797/18047561/18037885/18037200/18044472/18035135/18055725/18038217/18036848/18053221/18040936/18038148/18031296/18051708/18037680/18037566/18051387/18032852/18049370/18044974/18038079/18031491/18031529/18031417/18036574/18033667/18054830/18054120/18049883/18054940/18055883/180…	237
GO:0016874	ligase activity	72/4442	98/9007	8.48245e-07	5.29265e-05	4.33317e-05	18039640/18032645/18042348/18049472/18047619/18042617/18050822/18039451/18038565/18053144/18047306/18032259/18033921/18048206/18042854/18036020/18044418/18043208/18055056/18054467/18055057/18055994/18052812/18050369/18032935/18034907/18046147/18034039/18044424/18043955/18036387/18034112/18044069/18053347/18046838/18055038/18036859/18050828/18055508/18032676/18044627/18039684/18038719/18045951/180…	72
GO:0140098	catalytic activity, acting on RNA	112/4442	165/9007	8.82109e-07	5.29265e-05	4.33317e-05	18031622/18054252/18053126/18052529/18035718/18047721/18034789/18047037/18047450/18032645/18048126/18050905/18043992/18039810/18055784/18033142/18050876/18035270/18031783/18048746/18033198/18035668/18045030/18042617/18037381/18050822/18033631/18045214/18038565/18047306/18053294/18032259/18035478/18036012/18036212/18042682/18039738/18033238/18042854/18043570/18054576/18049053/18044418/18054110/180…	112
GO:0003723	RNA binding	291/4442	495/9007	8.64819e-06	0.000444764	0.000364134	18054615/18040537/18036576/18049932/18033557/18048412/18039305/18038706/18033871/18051851/18055171/18036494/18033779/18056102/18045160/18032988/18048824/18050455/18036510/18047657/18049324/18053946/18045165/18046382/18055639/18048101/18047190/18032701/18050939/18054436/18050225/18038982/18052529/18045287/18046802/18038341/18038651/18047262/18033884/18033235/18054066/18034012/18047327/18056085/180…	291
GO:0004812	aminoacyl-tRNA ligase activity	31/4442	39/9007	0.000102996	0.00407319	0.00333477	18032645/18042617/18050822/18038565/18047306/18032259/18042854/18044418/18055056/18054467/18055057/18055994/18032935/18046147/18034039/18043955/18050828/18032676/18045951/18042824/18055661/18044803/18048345/18049810/18034737/18032686/18032501/18044486/18031451/18050482/18045650	31
GO:0016875	ligase activity, forming carbon-oxygen bonds	31/4442	39/9007	0.000102996	0.00407319	0.00333477	18032645/18042617/18050822/18038565/18047306/18032259/18042854/18044418/18055056/18054467/18055057/18055994/18032935/18046147/18034039/18043955/18050828/18032676/18045951/18042824/18055661/18044803/18048345/18049810/18034737/18032686/18032501/18044486/18031451/18050482/18045650	31
GO:0008270	zinc ion binding	216/4442	367/9007	0.000114191	0.00407319	0.00333477	18050687/18032628/18031622/18045792/18055550/18033757/18053946/18053126/18038278/18042203/18043257/18034368/18036990/18033591/18056115/18052927/18043105/18052585/18032159/18035648/18051435/18034653/18045843/18037155/18050675/18036781/18053718/18040341/18041848/18048049/18040240/18044243/18054834/18032274/18048555/18037435/18052757/18036404/18037942/18039367/18038383/18047001/18042459/18045268/180…	216
GO:0004386	helicase activity	39/4442	52/9007	0.000135773	0.00407319	0.00333477	18037566/18055765/18038650/18046407/18042682/18033344/18037846/18050133/18055842/18047506/18053685/18042083/18053312/18039548/18046024/18041732/18032398/18036974/18042690/18053282/18044621/18035186/18051088/18036011/18044006/18038008/18047984/18044401/18043884/18034118/18037816/18034745/18054918/18044754/18043435/18054306/18035495/18051321/18055764	39
GO:0051082	unfolded protein binding	39/4442	52/9007	0.000135773	0.00407319	0.00333477	18032841/18047778/18050713/18050727/18038702/18055305/18045228/18048785/18043269/18033006/18052272/18034084/18054980/18049116/18037157/18040482/18044172/18047332/18035025/18053477/18037704/18036975/18052027/18051835/18038666/18042234/18041483/18035181/18031619/18040385/18050742/18045031/18047575/18042733/18046744/18051830/18041268/18048142/18042331	39
GO:0042623	ATPase activity, coupled	59/4442	86/9007	0.000216083	0.00598384	0.00489905	18054881/18050746/18053853/18038148/18049370/18031491/18054120/18054741/18043445/18044764/18047342/18035736/18042477/18041014/18031907/18038907/18041192/18042573/18032937/18054994/18034088/18043013/18055993/18050870/18046084/18046661/18038910/18040406/18031564/18047777/18046228/18049805/18046169/18039766/18048843/18035982/18031971/18046592/18038123/18039138/18040840/18036079/18041615/18033021/180…	59
GO:0003899	DNA-directed 5'-3' RNA polymerase activity	27/4442	34/9007	0.000302135	0.00757647	0.00620296	18031622/18053126/18034789/18047450/18048126/18043992/18055784/18033142/18033198/18035668/18045030/18035478/18033238/18049053/18037248/18032691/18039845/18048918/18048960/18039692/18036941/18031377/18033339/18033722/18037152/18053856/18045567	27
GO:0015399	primary active transmembrane transporter activity	52/4442	75/9007	0.000336732	0.00757647	0.00620296	18054881/18050746/18053853/18052999/18038148/18049370/18043445/18044764/18047342/18035736/18042477/18041014/18031907/18038907/18041192/18042573/18054994/18043013/18055993/18050870/18035082/18046661/18040406/18031564/18047777/18053655/18046228/18055804/18049805/18039766/18048843/18035982/18031971/18046592/18038123/18039138/18036079/18041615/18033021/18055915/18042875/18037332/18051582/18039076/180…	52
GO:0015405	P-P-bond-hydrolysis-driven transmembrane transporter activity	52/4442	75/9007	0.000336732	0.00757647	0.00620296	18054881/18050746/18053853/18052999/18038148/18049370/18043445/18044764/18047342/18035736/18042477/18041014/18031907/18038907/18041192/18042573/18054994/18043013/18055993/18050870/18035082/18046661/18040406/18031564/18047777/18053655/18046228/18055804/18049805/18039766/18048843/18035982/18031971/18046592/18038123/18039138/18036079/18041615/18033021/18055915/18042875/18037332/18051582/18039076/180…	52
GO:0004222	metalloendopeptidase activity	26/4442	33/9007	0.000492707	0.00949136	0.00777071	18039131/18050381/18041687/18037083/18053875/18038393/18043764/18050195/18043426/18031598/18041730/18031898/18033069/18036864/18039478/18036077/18046328/18031394/18040219/18034814/18038748/18033774/18051570/18042400/18042407/18054859	26
GO:0042626	ATPase activity, coupled to transmembrane movement of substances	48/4442	69/9007	0.000500933	0.00949136	0.00777071	18054881/18050746/18053853/18038148/18049370/18043445/18044764/18047342/18035736/18042477/18041014/18031907/18038907/18041192/18042573/18054994/18043013/18055993/18050870/18046661/18040406/18031564/18047777/18046228/18049805/18039766/18048843/18035982/18031971/18046592/18038123/18039138/18036079/18041615/18033021/18055915/18042875/18037332/18051582/18039076/18043701/18054882/18042874/18053876/180…	48
GO:0043492	ATPase activity, coupled to movement of substances	48/4442	69/9007	0.000500933	0.00949136	0.00777071	18054881/18050746/18053853/18038148/18049370/18043445/18044764/18047342/18035736/18042477/18041014/18031907/18038907/18041192/18042573/18054994/18043013/18055993/18050870/18046661/18040406/18031564/18047777/18046228/18049805/18039766/18048843/18035982/18031971/18046592/18038123/18039138/18036079/18041615/18033021/18055915/18042875/18037332/18051582/18039076/18043701/18054882/18042874/18053876/180…	48
GO:0034062	5'-3' RNA polymerase activity	27/4442	35/9007	0.000700739	0.0120127	0.00983493	18031622/18053126/18034789/18047450/18048126/18043992/18055784/18033142/18033198/18035668/18045030/18035478/18033238/18049053/18037248/18032691/18039845/18048918/18048960/18039692/18036941/18031377/18033339/18033722/18037152/18053856/18045567	27
GO:0097747	RNA polymerase activity	27/4442	35/9007	0.000700739	0.0120127	0.00983493	18031622/18053126/18034789/18047450/18048126/18043992/18055784/18033142/18033198/18035668/18045030/18035478/18033238/18049053/18037248/18032691/18039845/18048918/18048960/18039692/18036941/18031377/18033339/18033722/18037152/18053856/18045567	27
GO:0016887	ATPase activity	95/4442	153/9007	0.000912316	0.0149288	0.0122224	18054881/18050746/18053853/18036425/18043497/18038148/18031296/18049370/18031491/18054120/18054741/18043445/18041872/18044764/18047342/18035736/18048615/18036098/18035967/18052963/18038598/18042477/18037937/18041014/18031907/18038907/18041192/18042573/18038685/18032937/18054994/18034088/18033302/18043013/18055993/18050870/18046084/18049973/18049434/18048428/18046661/18035994/18038910/18040406/180…	95
GO:0015662	ATPase activity, coupled to transmembrane movement of ions, phosphorylative mechanism	17/4442	20/9007	0.00104595	0.0163714	0.0134035	18035736/18041014/18031907/18038907/18042573/18054994/18043013/18055993/18047777/18039766/18031971/18036079/18041615/18042875/18042874/18053876/18054303	17
GO:0140101	catalytic activity, acting on a tRNA	47/4442	70/9007	0.001889	0.028335	0.0231982	18032645/18050876/18035270/18031783/18048746/18042617/18037381/18050822/18038565/18047306/18053294/18032259/18042854/18044418/18054110/18055056/18054467/18055057/18055994/18032935/18046147/18034039/18043955/18055938/18039922/18055038/18050828/18042801/18032676/18045951/18035251/18042824/18036615/18045193/18055661/18044803/18045384/18048345/18049810/18034737/18032686/18032501/18044486/18031451/180…	47
GO:0016779	nucleotidyltransferase activity	57/4442	88/9007	0.00238484	0.0343418	0.0281161	18031622/18038706/18053126/18034789/18047450/18051042/18048126/18043992/18053850/18055784/18033142/18047816/18033198/18035668/18041083/18045030/18036628/18042732/18035478/18033238/18050221/18042430/18035236/18049053/18046271/18037248/18045197/18041433/18044184/18032691/18050882/18046759/18051438/18053846/18039845/18046960/18048918/18048344/18048571/18055030/18048960/18041082/18050731/18040410/180…	57
GO:0019829	cation-transporting ATPase activity	27/4442	37/9007	0.00292754	0.0376398	0.0308162	18050746/18049370/18043445/18047342/18035736/18041014/18031907/18038907/18041192/18042573/18054994/18043013/18055993/18050870/18047777/18039766/18031971/18038123/18036079/18041615/18055915/18042875/18051582/18042874/18053876/18054303/18056041	27
GO:0022853	active ion transmembrane transporter activity	27/4442	37/9007	0.00292754	0.0376398	0.0308162	18050746/18049370/18043445/18047342/18035736/18041014/18031907/18038907/18041192/18042573/18054994/18043013/18055993/18050870/18047777/18039766/18031971/18038123/18036079/18041615/18055915/18042875/18051582/18042874/18053876/18054303/18056041	27
GO:0042625	ATPase coupled ion transmembrane transporter activity	27/4442	37/9007	0.00292754	0.0376398	0.0308162	18050746/18049370/18043445/18047342/18035736/18041014/18031907/18038907/18041192/18042573/18054994/18043013/18055993/18050870/18047777/18039766/18031971/18038123/18036079/18041615/18055915/18042875/18051582/18042874/18053876/18054303/18056041	27
GO:0043021	ribonucleoprotein complex binding	13/4442	15/9007	0.00314062	0.0389871	0.0319192	18047657/18046802/18054066/18054726/18039841/18040042/18050612/18053820/18038513/18041700/18053184/18046586/18051059	13
GO:0008092	cytoskeletal protein binding	67/4442	107/9007	0.00367075	0.044049	0.0360635	18033668/18044470/18046779/18048926/18032773/18054237/18056172/18031199/18043285/18035894/18056171/18055800/18045232/18051360/18032334/18034501/18039288/18051314/18040593/18040729/18039529/18039358/18036999/18038282/18054356/18050634/18038733/18048223/18034760/18049057/18036275/18050599/18049910/18055911/18047649/18049922/18052562/18048792/18048040/18050431/18051772/18031779/18051364/18048274/180…	67
GO:0008237	metallopeptidase activity	32/4442	46/9007	0.00426437	0.0495217	0.0405441	18039131/18050381/18041687/18037083/18053875/18038393/18043764/18050195/18041625/18043426/18031598/18044019/18041730/18045013/18031898/18033069/18036864/18039478/18035528/18036077/18046328/18031394/18040219/18034814/18048876/18038748/18033774/18051570/18042400/18044749/18042407/18054859	32

## Sheet: Table S4
Table S4: Allele-specific expression genes in metabolic pathways associated with ripening.
Sample	Locus ID	Tissue	Pathway	Short name	Annotation	Allele balance	Dominant allele
SWO	LOC18040645	F	Flavonoid biosynthesis	C4H	trans-cinnamate 4-monooxygenase	0.205	SCM
SSO	LOC18040645	F	Flavonoid biosynthesis	C4H	trans-cinnamate 4-monooxygenase	0.207	SCM
EUR	LOC18033903	F	Flavonoid biosynthesis	C4L	4-coumarate--CoA ligase-like 7	0.769	DIA
SSO	LOC18035114	F	Flavonoid biosynthesis	C4L	4-coumarate--CoA ligase-like 7	0.125	SCM
EUR	LOC18035114	F	Flavonoid biosynthesis	C4L	4-coumarate--CoA ligase-like 7	0.774	DIA
SSO	LOC18045592	F	Flavonoid biosynthesis	C4L	4-coumarate--CoA ligase-like 5	0.923	CHP
SSO	LOC18046716	F	Flavonoid biosynthesis	C4L	4-coumarate--CoA ligase-like 9	0.247	SCM
EUR	LOC18046717	F	Flavonoid biosynthesis	C4L	4-coumarate--CoA ligase-like 9	0.824	CHP
SSO	LOC18043493	F	Flavonoid biosynthesis	CHI	chalcone--flavonone isomerase	0.191	SCM
EUR	LOC18044429	F	Flavonoid biosynthesis	CHI	probable chalcone--flavonone isomerase 3	0.181	DIA
SWO	LOC18033130	F	Flavonoid biosynthesis	CHS	chalcone synthase 1	0.008	SCM
SSO	LOC18033130	F	Flavonoid biosynthesis	CHS	chalcone synthase 1	0.125	SCM
EUR	LOC18033130	F	Flavonoid biosynthesis	CHS	chalcone synthase 1	0.057	SCM
SWO	LOC18042808	F	Flavonoid biosynthesis	CHS	chalcone synthase	0	SCM
SSO	LOC18042808	F	Flavonoid biosynthesis	CHS	chalcone synthase	0.006	SCM
EUR	LOC18051925	F	Flavonoid biosynthesis	CHS	chalcone synthase 2	0.21	DIA
SWO	LOC18036490	F	Flavonoid biosynthesis	F3H	naringenin,2-oxoglutarate 3-dioxygenase	0.691	CHP
SSO	LOC18036490	F	Flavonoid biosynthesis	F3H	naringenin,2-oxoglutarate 3-dioxygenase	0.7	CHP
EUR	LOC18036490	F	Flavonoid biosynthesis	F3H	naringenin,2-oxoglutarate 3-dioxygenase	0.842	DIA
SWO	LOC18038722	F	Flavonoid biosynthesis	PAL	phenylalanine ammonia-lyase	0.782	CHP
SSO	LOC18043571	F	Flavonoid biosynthesis	PAL	phenylalanine ammonia-lyase	0.279	SCM
SSO	LOC112097852	F	Flavonoid diversification	CGT	coumarin 8-geranyltransferase 1, chloroplastic-like	0.982	CHP
EUR	LOC112097852	F	Flavonoid diversification	CGT	coumarin 8-geranyltransferase 1, chloroplastic-like	0.998	CHP
EUR	LOC18037194	F	Flavonoid diversification	CGT	coumarin 8-geranyltransferase 1b, chloroplastic	0.998	DIA
EUR	LOC18053797	F	Flavonoid diversification	CGT	coumarin 8-geranyltransferase 1b, chloroplastic	0.242	SCM
EUR	LOC18053800	F	Flavonoid diversification	CGT	coumarin 8-geranyltransferase 1b, chloroplastic	0.889	DIA
SSO	LOC18053801	F	Flavonoid diversification	CGT	coumarin 8-geranyltransferase 1b, chloroplastic	1	CHP
EUR	LOC18053801	F	Flavonoid diversification	CGT	coumarin 8-geranyltransferase 1b, chloroplastic	0.944	DIA
SWO	LOC18048580	F	Flavonoid diversification	F3'5'H	flavonoid 3',5'-hydroxylase	0.948	CHP
SSO	LOC18050323	F	Flavonoid diversification	F3'H	flavonoid 3'-monooxygenase	0.863	CHP
SSO	LOC18053383	F	Flavonoid diversification	F3'H	flavonoid 3'-monooxygenase	0.002	SCM
EUR	LOC18053383	F	Flavonoid diversification	F3'H	flavonoid 3'-monooxygenase	0.872	DIA
EUR	LOC18035451	F	Flavonoid diversification	FOMT_like	caffeoyl-CoA O-methyltransferase	0.205	SCM
EUR	LOC18038758	F	Flavonoid diversification	FOMT_like	caffeic acid 3-O-methyltransferase	0.235	SCM
EUR	LOC18039960	F	Flavonoid diversification	FOMT_like	probable O-methyltransferase 3	0	SCM
EUR	LOC18049347	F	Flavonoid diversification	FOMT_like	caffeic acid 3-O-methyltransferase	0.039	DIA
EUR	LOC18051743	F	Flavonoid diversification	FOMT_like	trans-resveratrol di-O-methyltransferase	0.977	DIA
SWO	LOC18051852	F	Flavonoid diversification	FOMT_like	trans-resveratrol di-O-methyltransferase	1	CHP
EUR	LOC18051852	F	Flavonoid diversification	FOMT_like	trans-resveratrol di-O-methyltransferase	0.175	DIA
EUR	LOC18055675	F	Flavonoid diversification	FOMT_like	probable caffeoyl-CoA O-methyltransferase At4g26220	0.282	SCM
EUR	LOC18047966	F	Flavonoid side routes	ANR	putative anthocyanidin reductase	0.752	CHP
EUR	LOC18054583	F	Flavonoid side routes	ANR	putative anthocyanidin reductase	0.849	DIA
SWO	LOC112098490	F	Flavonoid side routes	DFR	putative dihydroflavonol 4-reductase	0.759	CHP
SWO	LOC18044359	F	Flavonoid side routes	FLS	flavonol synthase/flavanone 3-hydroxylase	0.026	SCM
SWO	LOC18052259	F	Flavonoid side routes	FLS	flavonol synthase/flavanone 3-hydroxylase	0	SCM
SSO	LOC18052259	F	Flavonoid side routes	FLS	flavonol synthase/flavanone 3-hydroxylase	0	SCM
EUR	LOC18052259	F	Flavonoid side routes	FLS	flavonol synthase/flavanone 3-hydroxylase	0.009	DIA
EUR	LOC112097321	F	Isoflavonoid biosynthesis	2HID	2-hydroxyisoflavanone dehydratase-like	0.725	DIA
EUR	LOC18031828	F	Isoflavonoid biosynthesis	2HID	2-hydroxyisoflavanone dehydratase	1	DIA
SSO	LOC18034652	F	Isoflavonoid biosynthesis	IFR	isoflavone reductase homolog PCBER	0.221	SCM
EUR	LOC18034652	F	Isoflavonoid biosynthesis	IFR	isoflavone reductase homolog PCBER	0.192	SCM
SWO	LOC18034977	F	Isoflavonoid biosynthesis	IFR	isoflavone reductase homolog PCBER	0.006	SCM
EUR	LOC18034977	F	Isoflavonoid biosynthesis	IFR	isoflavone reductase homolog PCBER	0.141	SCM
SSO	LOC18041854	F	Isoflavonoid biosynthesis	IFR	isoflavone reductase homolog TP7	0.931	CHP
SWO	LOC18043023	F	Isoflavonoid biosynthesis	IFR	isoflavone reductase homolog	0.15	SCM
EUR	LOC18053393	F	Isoflavonoid biosynthesis	IOMT	isoflavone 4'-O-methyltransferase	0.998	DIA
EUR	LOC18053736	F	Shikimate pathway	CM	chorismate mutase 2	0.697	DIA
EUR	LOC18036789	F	Shikimate pathway	DAHPS	phospho-2-dehydro-3-deoxyheptonate aldolase 2, chloroplastic	0.797	DIA
SWO	LOC18032436	F	Shikimate pathway	PrDH	arogenate dehydratase/prephenate dehydratase 1, chloroplastic	0.082	SCM
SSO	LOC18032436	F	Shikimate pathway	PrDH	arogenate dehydratase/prephenate dehydratase 1, chloroplastic	0.018	SCM
EUR	LOC18032436	F	Shikimate pathway	PrDH	arogenate dehydratase/prephenate dehydratase 1, chloroplastic	0.056	SCM
EUR	LOC18050384	F	Shikimate pathway	PrDH	arogenate dehydratase/prephenate dehydratase 1, chloroplastic	0.29	DIA
SSO	LOC18048160	F	Shikimate pathway	SD	bifunctional 3-dehydroquinate dehydratase/shikimate dehydrogenase, chloroplastic	0.221	SCM
SSO	LOC18052826	F	Shikimate pathway	TAT	tyrosine aminotransferase	0.887	CHP
EUR	LOC18052826	F	Shikimate pathway	TAT	tyrosine aminotransferase	0.895	CHP
EUR	LOC18036837	F	Glycolisis	ENO	enolase-phosphatase E1	0.728	CHP
EUR	LOC18053747	F	Glycolisis	G3PD	NADP-dependent glyceraldehyde-3-phosphate dehydrogenase	0.833	DIA
SWO	LOC18035909	F	Glycolisis	HK	hexokinase-1	0.903	CHP
SSO	LOC18035909	F	Glycolisis	HK	hexokinase-1	0.891	CHP
EUR	LOC18035909	F	Glycolisis	HK	hexokinase-1	0.971	DIA
SWO	LOC18031386	F	Glycolisis	PFK	ATP-dependent 6-phosphofructokinase 4, chloroplastic	0.272	SCM
EUR	LOC18036795	F	Glycolisis	PFK	ATP-dependent 6-phosphofructokinase 5, chloroplastic	0.714	DIA
EUR	LOC18055034	F	Glycolisis	PFK	ATP-dependent 6-phosphofructokinase 6	0.244	SCM
EUR	LOC18037599	F	Glycolisis	PGM	2,3-bisphosphoglycerate-dependent phosphoglycerate mutase	0.963	CHP
SWO	LOC18042904	F	Glycolisis	PGM	phosphoglycerate mutase-like protein AT74	0.884	CHP
SSO	LOC18032013	F	Glycolisis	PK	plastidial pyruvate kinase 4, chloroplastic	0.848	CHP
EUR	LOC18032073	F	Glycolisis	PK	plastidial pyruvate kinase 2	0.694	DIA
SWO	LOC18033815	F	Glycolisis	PK	pyruvate kinase isozyme A, chloroplastic	0.799	CHP
WLM	LOC18033815	F	Glycolisis	PK	pyruvate kinase isozyme A, chloroplastic	0.861	CHP
EUR	LOC18043314	F	Glycolisis	PK	pyruvate kinase isozyme G, chloroplastic	0.745	CHP
SSO	LOC18047993	F	Glycolisis	PK	pyruvate kinase isozyme A, chloroplastic	0.859	CHP
EUR	LOC18047993	F	Glycolisis	PK	pyruvate kinase isozyme A, chloroplastic	0.869	DIA
SSO	LOC18050457	F	Glyoxylate cycle	IL	isocitrate lyase	0.123	SCM
EUR	LOC18044259	F	Sucrose processing	INV-AN	neutral/alkaline invertase 3, chloroplastic	0.276	DIA
SSO	LOC18049014	F	Sucrose processing	INV-AN	probable alkaline/neutral invertase F	0.794	CHP
SSO	LOC18032035	F	Sucrose processing	INV-Ac	acid beta-fructofuranosidase 1, vacuolar	0.235	SCM
EUR	LOC18032035	F	Sucrose processing	INV-Ac	acid beta-fructofuranosidase 1, vacuolar	0.301	SCM
SSO	LOC18036645	F	Sucrose processing	INV-Ac	beta-fructofuranosidase, insoluble isoenzyme CWINV1	0.787	CHP
EUR	LOC18036645	F	Sucrose processing	INV-Ac	beta-fructofuranosidase, insoluble isoenzyme CWINV1	0.889	DIA
SSO	LOC18037745	F	Sucrose processing	INV-Ac	beta-fructofuranosidase, insoluble isoenzyme CWINV1	0.979	CHP
SWO	LOC18039607	F	Sucrose processing	INV-Ac	beta-fructofuranosidase, insoluble isoenzyme 1	0.963	CHP
SWO	LOC18047684	F	Sucrose processing	INV-Ac	acid beta-fructofuranosidase	0.149	SCM
EUR	LOC18047684	F	Sucrose processing	INV-Ac	acid beta-fructofuranosidase	0.129	DIA
SWO	LOC18049259	F	Sucrose processing	SPS	probable sucrose-phosphate synthase 4	0.014	SCM
SSO	LOC18049259	F	Sucrose processing	SPS	probable sucrose-phosphate synthase 4	0.058	SCM
EUR	LOC18049259	F	Sucrose processing	SPS	probable sucrose-phosphate synthase 4	0.012	DIA
EUR	LOC18054473	F	Sucrose processing	SPS	probable sucrose-phosphate synthase 1	0.815	DIA
SWO	LOC18038613	F	Sucrose processing	SuSy	sucrose synthase 5	0.05	SCM
EUR	LOC18045098	F	TCA	CS	citrate synthase, mitochondrial	0.695	DIA
SWO	LOC18034657	F	TCA	MD	malate dehydrogenase, glyoxysomal	0.232	SCM
EUR	LOC18034657	F	TCA	MD	malate dehydrogenase, glyoxysomal	0.189	SCM
EUR	LOC18053354	F	TCA	MD	malate dehydrogenase, mitochondrial	0.052	SCM
SWO	LOC18045656	F	TCA	SCL	succinate--CoA ligase [ADP-forming] subunit alpha-2, mitochondrial	0.794	CHP
EUR	LOC18045656	F	TCA	SCL	succinate--CoA ligase [ADP-forming] subunit alpha-2, mitochondrial	0.219	DIA
EUR	LOC18051598	F	Vacuolar citrate intake	DC	dicarboxylate transporter 1, chloroplastic	0.295	SCM
SSO	LOC18033641	F	Carotenoid pathway	AAH	abscisic acid 8'-hydroxylase 4	0.876	CHP
WLM	LOC18033641	F	Carotenoid pathway	AAH	abscisic acid 8'-hydroxylase 4	0.778	CHP
EUR	LOC18033641	F	Carotenoid pathway	AAH	abscisic acid 8'-hydroxylase 4	0.777	DIA
SWO	LOC18035645	F	Carotenoid pathway	AAH	abscisic acid 8'-hydroxylase 2	0.797	CHP
SSO	LOC18035645	F	Carotenoid pathway	AAH	abscisic acid 8'-hydroxylase 2	0.956	CHP
EUR	LOC18035645	F	Carotenoid pathway	AAH	abscisic acid 8'-hydroxylase 2	0.723	CHP
SWO	LOC18036716	F	Carotenoid pathway	AAH	abscisic acid 8'-hydroxylase 4	1	CHP
EUR	LOC18042041	F	Carotenoid pathway	AAH	abscisic acid 8'-hydroxylase 4	0.082	SCM
EUR	LOC18033897	F	Carotenoid pathway	AAO	abscisic-aldehyde oxidase	0.115	SCM
SWO	LOC18034103	F	Carotenoid pathway	CCD-NCED	probable carotenoid cleavage dioxygenase 4, chloroplastic	0.001	SCM
SSO	LOC18034103	F	Carotenoid pathway	CCD-NCED	probable carotenoid cleavage dioxygenase 4, chloroplastic	0.001	SCM
EUR	LOC18034103	F	Carotenoid pathway	CCD-NCED	probable carotenoid cleavage dioxygenase 4, chloroplastic	0.004	SCM
SWO	LOC18043465	F	Carotenoid pathway	CCD-NCED	probable carotenoid cleavage dioxygenase 4, chloroplastic	0.898	CHP
SSO	LOC18043465	F	Carotenoid pathway	CCD-NCED	probable carotenoid cleavage dioxygenase 4, chloroplastic	0.983	CHP
SWO	LOC18043784	F	Carotenoid pathway	CCD-NCED	carotenoid 9,10(9',10')-cleavage dioxygenase 1	0.21	SCM
SSO	LOC18043784	F	Carotenoid pathway	CCD-NCED	carotenoid 9,10(9',10')-cleavage dioxygenase 1	0.1	SCM
EUR	LOC18043785	F	Carotenoid pathway	CCD-NCED	carotenoid 9,10(9',10')-cleavage dioxygenase 1	0.194	SCM
EUR	LOC18050641	F	Carotenoid pathway	CCD-NCED	probable 9-cis-epoxycarotenoid dioxygenase NCED5, chloroplastic	0.863	DIA
SSO	LOC18031578	F	Carotenoid pathway	CHYB	beta-carotene hydroxylase 2, chloroplastic	0.226	SCM
EUR	LOC18031578	F	Carotenoid pathway	CHYB	beta-carotene hydroxylase 2, chloroplastic	0.251	SCM
SSO	LOC18048146	F	Carotenoid pathway	CHYB	beta-carotene 3-hydroxylase 1, chloroplastic	0.198	SCM
EUR	LOC18048146	F	Carotenoid pathway	CHYB	beta-carotene 3-hydroxylase 1, chloroplastic	0.135	DIA
EUR	LOC18036737	F	Carotenoid pathway	ZEP	zeaxanthin epoxidase, chloroplastic	0.742	DIA
EUR	LOC18034521	F	Carotenoid pathway	PDS	15-cis-phytoene desaturase	0.798	DIA
SWO	LOC18039146	F	Carotenoid pathway	PSY	phytoene synthase 2, chloroplastic	0.323	SCM
WLM	LOC18039146	F	Carotenoid pathway	PSY	phytoene synthase 2, chloroplastic	0.21	SCM
SSO	LOC18040645	P	Flavonoid biosynthesis	C4H	trans-cinnamate 4-monooxygenase	0.249	SCM
SSO	LOC18033903	P	Flavonoid biosynthesis	C4L	4-coumarate--CoA ligase-like 7	0.252	SCM
WLM	LOC18033903	P	Flavonoid biosynthesis	C4L	4-coumarate--CoA ligase-like 7	0.26	SCM
SWO	LOC18035114	P	Flavonoid biosynthesis	C4L	4-coumarate--CoA ligase-like 7	0.985	CHP
WLM	LOC18035114	P	Flavonoid biosynthesis	C4L	4-coumarate--CoA ligase-like 7	0.792	CHP
EUR	LOC18035114	P	Flavonoid biosynthesis	C4L	4-coumarate--CoA ligase-like 7	0.989	DIA
SWO	LOC18046716	P	Flavonoid biosynthesis	C4L	4-coumarate--CoA ligase-like 9	0.127	SCM
SSO	LOC18046716	P	Flavonoid biosynthesis	C4L	4-coumarate--CoA ligase-like 9	0.143	SCM
SSO	LOC18052243	P	Flavonoid biosynthesis	C4L	4-coumarate--CoA ligase-like 9	0.817	CHP
SSO	LOC18054131	P	Flavonoid biosynthesis	C4L	4-coumarate--CoA ligase 2	0.826	CHP
SWO	LOC18044429	P	Flavonoid biosynthesis	CHI	probable chalcone--flavonone isomerase 3	0.907	CHP
SSO	LOC18044429	P	Flavonoid biosynthesis	CHI	probable chalcone--flavonone isomerase 3	0.991	CHP
EUR	LOC18044429	P	Flavonoid biosynthesis	CHI	probable chalcone--flavonone isomerase 3	0.728	CHP
EUR	LOC18033130	P	Flavonoid biosynthesis	CHS	chalcone synthase 1	0.073	SCM
SWO	LOC18042808	P	Flavonoid biosynthesis	CHS	chalcone synthase	0	SCM
SSO	LOC18042808	P	Flavonoid biosynthesis	CHS	chalcone synthase	0	SCM
SWO	LOC18051925	P	Flavonoid biosynthesis	CHS	chalcone synthase 2	0.827	CHP
EUR	LOC18051925	P	Flavonoid biosynthesis	CHS	chalcone synthase 2	0.005	DIA
SWO	LOC18036490	P	Flavonoid biosynthesis	F3H	naringenin,2-oxoglutarate 3-dioxygenase	0.762	CHP
SSO	LOC18036490	P	Flavonoid biosynthesis	F3H	naringenin,2-oxoglutarate 3-dioxygenase	0.773	CHP
EUR	LOC18036490	P	Flavonoid biosynthesis	F3H	naringenin,2-oxoglutarate 3-dioxygenase	0.992	DIA
SWO	LOC18038722	P	Flavonoid biosynthesis	PAL	phenylalanine ammonia-lyase	0.989	CHP
SSO	LOC18038722	P	Flavonoid biosynthesis	PAL	phenylalanine ammonia-lyase	0.906	CHP
EUR	LOC18038722	P	Flavonoid biosynthesis	PAL	phenylalanine ammonia-lyase	0.876	DIA
SWO	LOC18038827	P	Flavonoid biosynthesis	PAL	phenylalanine ammonia-lyase	0.812	CHP
EUR	LOC18037194	P	Flavonoid diversification	CGT	coumarin 8-geranyltransferase 1b, chloroplastic	1	DIA
SWO	LOC18042889	P	Flavonoid diversification	CGT	coumarin 8-geranyltransferase 1b, chloroplastic	0.033	SCM
SSO	LOC18042889	P	Flavonoid diversification	CGT	coumarin 8-geranyltransferase 1b, chloroplastic	0.189	SCM
EUR	LOC18042889	P	Flavonoid diversification	CGT	coumarin 8-geranyltransferase 1b, chloroplastic	0.122	DIA
EUR	LOC18053799	P	Flavonoid diversification	CGT	coumarin 8-geranyltransferase 1b, chloroplastic	0.973	DIA
SSO	LOC18053800	P	Flavonoid diversification	CGT	coumarin 8-geranyltransferase 1b, chloroplastic	1	CHP
EUR	LOC18053801	P	Flavonoid diversification	CGT	coumarin 8-geranyltransferase 1b, chloroplastic	1	DIA
SWO	LOC18048580	P	Flavonoid diversification	F3'5'H	flavonoid 3',5'-hydroxylase	1	CHP
SWO	LOC18050323	P	Flavonoid diversification	F3'H	flavonoid 3'-monooxygenase	0.844	CHP
SSO	LOC18050323	P	Flavonoid diversification	F3'H	flavonoid 3'-monooxygenase	0.85	CHP
SSO	LOC18053383	P	Flavonoid diversification	F3'H	flavonoid 3'-monooxygenase	0.004	SCM
SWO	LOC18035451	P	Flavonoid diversification	FOMT_like	caffeoyl-CoA O-methyltransferase	0.242	SCM
SSO	LOC18035451	P	Flavonoid diversification	FOMT_like	caffeoyl-CoA O-methyltransferase	0.257	SCM
EUR	LOC18049347	P	Flavonoid diversification	FOMT_like	caffeic acid 3-O-methyltransferase	0.012	DIA
EUR	LOC18055675	P	Flavonoid diversification	FOMT_like	probable caffeoyl-CoA O-methyltransferase At4g26220	0.126	SCM
EUR	LOC18054583	P	Flavonoid side routes	ANR	putative anthocyanidin reductase	0.837	DIA
EUR	LOC18039635	P	Flavonoid side routes	ANS	probable 2-oxoglutarate-dependent dioxygenase ANS	0.77	DIA
EUR	LOC112098490	P	Flavonoid side routes	DFR	putative dihydroflavonol 4-reductase	0.796	DIA
SWO	LOC18037475	P	Flavonoid side routes	FLS	flavonol synthase/flavanone 3-hydroxylase	0.711	CHP
SSO	LOC18037475	P	Flavonoid side routes	FLS	flavonol synthase/flavanone 3-hydroxylase	0.786	CHP
EUR	LOC18037475	P	Flavonoid side routes	FLS	flavonol synthase/flavanone 3-hydroxylase	0.865	DIA
SWO	LOC18047155	P	Flavonoid side routes	LDOX	leucoanthocyanidin dioxygenase	0.997	CHP
SSO	LOC18047155	P	Flavonoid side routes	LDOX	leucoanthocyanidin dioxygenase	0.998	CHP
SWO	LOC18034977	P	Isoflavonoid biosynthesis	IFR	isoflavone reductase homolog PCBER	0	SCM
EUR	LOC18034977	P	Isoflavonoid biosynthesis	IFR	isoflavone reductase homolog PCBER	0.224	SCM
EUR	LOC18035583	P	Isoflavonoid biosynthesis	IFR	isoflavone reductase homolog PCBER	0.693	DIA
SWO	LOC18041854	P	Isoflavonoid biosynthesis	IFR	isoflavone reductase homolog TP7	0.936	CHP
SSO	LOC18041854	P	Isoflavonoid biosynthesis	IFR	isoflavone reductase homolog TP7	0.949	CHP
EUR	LOC18053393	P	Isoflavonoid biosynthesis	IOMT	isoflavone 4'-O-methyltransferase	1	DIA
EUR	LOC18053803	P	Shikimate pathway	AAT	aspartate aminotransferase, chloroplastic	0.728	DIA
EUR	LOC18054901	P	Shikimate pathway	AAT	aspartate aminotransferase, cytoplasmic	0.267	SCM
EUR	LOC18044949	P	Shikimate pathway	CS	aminodeoxychorismate synthase, chloroplastic	0.775	CHP
SWO	LOC18036789	P	Shikimate pathway	DAHPS	phospho-2-dehydro-3-deoxyheptonate aldolase 2, chloroplastic	0.929	CHP
SSO	LOC18036789	P	Shikimate pathway	DAHPS	phospho-2-dehydro-3-deoxyheptonate aldolase 2, chloroplastic	0.965	CHP
EUR	LOC18036789	P	Shikimate pathway	DAHPS	phospho-2-dehydro-3-deoxyheptonate aldolase 2, chloroplastic	0.929	DIA
SWO	LOC18042438	P	Shikimate pathway	DAHPS	phospho-2-dehydro-3-deoxyheptonate aldolase 1, chloroplastic	0.919	CHP
SSO	LOC18042438	P	Shikimate pathway	DAHPS	phospho-2-dehydro-3-deoxyheptonate aldolase 1, chloroplastic	0.844	CHP
EUR	LOC18042438	P	Shikimate pathway	DAHPS	phospho-2-dehydro-3-deoxyheptonate aldolase 1, chloroplastic	0.83	CHP
SWO	LOC18050384	P	Shikimate pathway	PrDH	arogenate dehydratase/prephenate dehydratase 1, chloroplastic	0.294	SCM
EUR	LOC18050756	P	Shikimate pathway	PrDH	arogenate dehydratase/prephenate dehydratase 1, chloroplastic	0.083	SCM
SWO	LOC18037533	P	Shikimate pathway	SK	shikimate kinase 1, chloroplastic	0.207	SCM
EUR	LOC18041161	P	Shikimate pathway	SK	shikimate kinase 2, chloroplastic	0.986	DIA
SSO	LOC18052826	P	Shikimate pathway	TAT	tyrosine aminotransferase	0.182	SCM
SSO	LOC18043354	P	Citrate degradation	ACLY	ATP-citrate synthase alpha chain protein 1	0.271	SCM
EUR	LOC18043354	P	Citrate degradation	ACLY	ATP-citrate synthase alpha chain protein 1	0.21	SCM
EUR	LOC18053803	P	GABA Cycle	ASAT	aspartate aminotransferase, chloroplastic	0.728	DIA
EUR	LOC18054901	P	GABA Cycle	ASAT	aspartate aminotransferase, cytoplasmic	0.267	SCM
EUR	LOC18046053	P	GABA Cycle	GDC	glutamate decarboxylase 5	0.793	CHP
SSO	LOC18052541	P	GABA Cycle	GDC	glutamate decarboxylase	0.259	SCM
EUR	LOC18052541	P	GABA Cycle	GDC	glutamate decarboxylase	0.731	CHP
EUR	LOC18039975	P	GABA Cycle	GNS	glutamine synthetase nodule isozyme	0.261	DIA
EUR	LOC18036837	P	Glycolisis	ENO	enolase-phosphatase E1	0.951	CHP
SSO	LOC18051549	P	Glycolisis	G3PD	glyceraldehyde-3-phosphate dehydrogenase A, chloroplastic	0.827	CHP
EUR	LOC18053747	P	Glycolisis	G3PD	NADP-dependent glyceraldehyde-3-phosphate dehydrogenase	0.722	DIA
SWO	LOC18035909	P	Glycolisis	HK	hexokinase-1	0.89	CHP
EUR	LOC18035909	P	Glycolisis	HK	hexokinase-1	1	DIA
SSO	LOC18041600	P	Glycolisis	HK	hexokinase-2, chloroplastic	0.866	CHP
SWO	LOC18031351	P	Glycolisis	PDH	pyruvate dehydrogenase (acetyl-transferring) kinase, mitochondrial	0.307	SCM
SSO	LOC18031351	P	Glycolisis	PDH	pyruvate dehydrogenase (acetyl-transferring) kinase, mitochondrial	0.192	SCM
SWO	LOC18031386	P	Glycolisis	PFK	ATP-dependent 6-phosphofructokinase 4, chloroplastic	0.233	SCM
SWO	LOC18035854	P	Glycolisis	PFK	ATP-dependent 6-phosphofructokinase 6	0.93	CHP
SSO	LOC18035854	P	Glycolisis	PFK	ATP-dependent 6-phosphofructokinase 6	0.83	CHP
SWO	LOC18036795	P	Glycolisis	PFK	ATP-dependent 6-phosphofructokinase 5, chloroplastic	0.732	CHP
EUR	LOC18036483	P	Glycolisis	PGM	phosphoglycerate mutase-like protein 4	0.291	SCM
EUR	LOC18037599	P	Glycolisis	PGM	2,3-bisphosphoglycerate-dependent phosphoglycerate mutase	1	CHP
EUR	LOC18039899	P	Glycolisis	PGM	probable 2,3-bisphosphoglycerate-independent phosphoglycerate mutase	0.114	DIA
SWO	LOC18040659	P	Glycolisis	PGM	phosphoglycerate mutase-like protein 1	0.718	CHP
SWO	LOC18042904	P	Glycolisis	PGM	phosphoglycerate mutase-like protein AT74	0.925	CHP
EUR	LOC18042904	P	Glycolisis	PGM	phosphoglycerate mutase-like protein AT74	0.231	DIA
SSO	LOC18032013	P	Glycolisis	PK	plastidial pyruvate kinase 4, chloroplastic	0.904	CHP
SWO	LOC18033815	P	Glycolisis	PK	pyruvate kinase isozyme A, chloroplastic	0.905	CHP
SSO	LOC18033815	P	Glycolisis	PK	pyruvate kinase isozyme A, chloroplastic	0.86	CHP
WLM	LOC18033815	P	Glycolisis	PK	pyruvate kinase isozyme A, chloroplastic	0.873	CHP
SSO	LOC18047993	P	Glycolisis	PK	pyruvate kinase isozyme A, chloroplastic	0.857	CHP
SWO	LOC18049707	P	Glyoxylate cycle	MS	2-isopropylmalate synthase 1, chloroplastic	0.268	SCM
SSO	LOC18049707	P	Glyoxylate cycle	MS	2-isopropylmalate synthase 1, chloroplastic	0.306	SCM
SSO	LOC18049014	P	Sucrose processing	INV-AN	probable alkaline/neutral invertase F	0.776	CHP
SWO	LOC18032035	P	Sucrose processing	INV-Ac	acid beta-fructofuranosidase 1, vacuolar	0.769	CHP
SSO	LOC18032035	P	Sucrose processing	INV-Ac	acid beta-fructofuranosidase 1, vacuolar	0.115	SCM
EUR	LOC18032035	P	Sucrose processing	INV-Ac	acid beta-fructofuranosidase 1, vacuolar	0.844	DIA
SWO	LOC18047684	P	Sucrose processing	INV-Ac	acid beta-fructofuranosidase	0.307	SCM
EUR	LOC18047684	P	Sucrose processing	INV-Ac	acid beta-fructofuranosidase	0.065	DIA
SSO	LOC18054861	P	Sucrose processing	INV-Ac	beta-fructofuranosidase, insoluble isoenzyme CWINV1	0.771	CHP
SWO	LOC18049259	P	Sucrose processing	SPS	probable sucrose-phosphate synthase 4	0.024	SCM
SSO	LOC18049259	P	Sucrose processing	SPS	probable sucrose-phosphate synthase 4	0	SCM
SWO	LOC18055832	P	Sucrose processing	SPS	probable sucrose-phosphate synthase 1	0.714	CHP
SWO	LOC18045098	P	TCA	CS	citrate synthase, mitochondrial	0.204	SCM
EUR	LOC18031748	P	TCA	IDH	isocitrate dehydrogenase [NADP]	0.198	SCM
EUR	LOC18040745	P	TCA	IDH	isocitrate dehydrogenase [NADP]	0.71	CHP
EUR	LOC18033002	P	TCA	MD	malate dehydrogenase	0.678	DIA
SSO	LOC18037781	P	TCA	MD	malate dehydrogenase, glyoxysomal	0.735	CHP
SWO	LOC18037842	P	TCA	OGD	D-2-hydroxyglutarate dehydrogenase, mitochondrial	0.286	SCM
SWO	LOC18045656	P	TCA	SCL	succinate--CoA ligase [ADP-forming] subunit alpha-2, mitochondrial	0.82	CHP
EUR	LOC18045656	P	TCA	SCL	succinate--CoA ligase [ADP-forming] subunit alpha-2, mitochondrial	0.129	DIA
SSO	LOC18033964	P	Vacuolar proton intake	VATP	V-type proton ATPase subunit B 2	0.305	SCM
EUR	LOC18033964	P	Vacuolar proton intake	VATP	V-type proton ATPase subunit B 2	0.224	SCM
SSO	LOC18049370	P	Vacuolar proton intake	VATP	V-type proton ATPase subunit F	0.773	CHP
EUR	LOC18049370	P	Vacuolar proton intake	VATP	V-type proton ATPase subunit F	0.715	DIA
SSO	LOC18033641	P	Carotenoid pathway	AAH	abscisic acid 8'-hydroxylase 4	0.857	CHP
WLM	LOC18033641	P	Carotenoid pathway	AAH	abscisic acid 8'-hydroxylase 4	0.859	CHP
SSO	LOC18039758	P	Carotenoid pathway	AAH	abscisic acid 8'-hydroxylase 1	0.731	CHP
EUR	LOC18042041	P	Carotenoid pathway	AAH	abscisic acid 8'-hydroxylase 4	0	SCM
SWO	LOC18034103	P	Carotenoid pathway	CCD-NCED	probable carotenoid cleavage dioxygenase 4, chloroplastic	0	SCM
SSO	LOC18034103	P	Carotenoid pathway	CCD-NCED	probable carotenoid cleavage dioxygenase 4, chloroplastic	0	SCM
EUR	LOC18034103	P	Carotenoid pathway	CCD-NCED	probable carotenoid cleavage dioxygenase 4, chloroplastic	0	SCM
SWO	LOC18043465	P	Carotenoid pathway	CCD-NCED	probable carotenoid cleavage dioxygenase 4, chloroplastic	0.968	CHP
SSO	LOC18043465	P	Carotenoid pathway	CCD-NCED	probable carotenoid cleavage dioxygenase 4, chloroplastic	0.994	CHP
EUR	LOC18043465	P	Carotenoid pathway	CCD-NCED	probable carotenoid cleavage dioxygenase 4, chloroplastic	0.226	DIA
SWO	LOC18043784	P	Carotenoid pathway	CCD-NCED	carotenoid 9,10(9',10')-cleavage dioxygenase 1	0	SCM
SSO	LOC18043784	P	Carotenoid pathway	CCD-NCED	carotenoid 9,10(9',10')-cleavage dioxygenase 1	0.198	SCM
EUR	LOC18043784	P	Carotenoid pathway	CCD-NCED	carotenoid 9,10(9',10')-cleavage dioxygenase 1	0.922	DIA
EUR	LOC18043785	P	Carotenoid pathway	CCD-NCED	carotenoid 9,10(9',10')-cleavage dioxygenase 1	0.241	SCM
SSO	LOC18031578	P	Carotenoid pathway	CHYB	beta-carotene hydroxylase 2, chloroplastic	0.115	SCM
EUR	LOC18031578	P	Carotenoid pathway	CHYB	beta-carotene hydroxylase 2, chloroplastic	0.195	SCM
EUR	LOC18038883	P	Carotenoid pathway	XDH	xanthoxin dehydrogenase	0.725	DIA
EUR	LOC18036737	P	Carotenoid pathway	ZEP	zeaxanthin epoxidase, chloroplastic	0.794	DIA
EUR	LOC18031616	P	Carotenoid pathway	PDS	phytoene dehydrogenase, chloroplastic/chromoplastic	0.727	DIA
WLM	LOC18034521	P	Carotenoid pathway	PDS	15-cis-phytoene desaturase	0.249	SCM
SWO	LOC18039146	P	Carotenoid pathway	PSY	phytoene synthase 2, chloroplastic	0.258	SCM
WLM	LOC18039146	P	Carotenoid pathway	PSY	phytoene synthase 2, chloroplastic	0.114	SCM
EUR	LOC18039146	P	Carotenoid pathway	PSY	phytoene synthase 2, chloroplastic	0.809	CHP

## Sheet: Table S5
Table S5: Regulatory motifs of the CHSm promoter
Motif	Position	Strand	Sequence	NewPlace ID	Species
ARR1AT	5	+	NGATT	S000454	Citrus clementina
ARR1AT	5	+	NGATT	S000454	Citrus limon Hap1
ARR1AT	5	+	NGATT	S000454	Citrus reticulata
ARR1AT	5	+	NGATT	S000454	Citrus unshiu
ARR1AT	5	+	NGATT	S000454	Poncirus trifoliata
EBOXBNNAPA	18	+	CANNTG	S000144	Citrus clementina
EBOXBNNAPA	18	+	CANNTG	S000144	Citrus ichangensis
EBOXBNNAPA	18	+	CANNTG	S000144	Citrus limon Hap1
EBOXBNNAPA	18	+	CANNTG	S000144	Citrus limon Hap2
EBOXBNNAPA	18	+	CANNTG	S000144	Citrus maxima
EBOXBNNAPA	18	+	CANNTG	S000144	Citrus reticulata
EBOXBNNAPA	18	+	CANNTG	S000144	Citrus sinensis
EBOXBNNAPA	18	+	CANNTG	S000144	Citrus unshiu
EBOXBNNAPA	18	+	CANNTG	S000144	Fortunella hindsii
EBOXBNNAPA	18	+	CANNTG	S000144	Poncirus trifoliata
MYCCONSENSUSAT	18	+	CANNTG	S000407	Citrus clementina
MYCCONSENSUSAT	18	+	CANNTG	S000407	Citrus ichangensis
MYCCONSENSUSAT	18	+	CANNTG	S000407	Citrus limon Hap1
MYCCONSENSUSAT	18	+	CANNTG	S000407	Citrus limon Hap2
MYCCONSENSUSAT	18	+	CANNTG	S000407	Citrus maxima
MYCCONSENSUSAT	18	+	CANNTG	S000407	Citrus reticulata
MYCCONSENSUSAT	18	+	CANNTG	S000407	Citrus sinensis
MYCCONSENSUSAT	18	+	CANNTG	S000407	Citrus unshiu
MYCCONSENSUSAT	18	+	CANNTG	S000407	Fortunella hindsii
MYCCONSENSUSAT	18	+	CANNTG	S000407	Poncirus trifoliata
GT1CONSENSUS	23	+	GRWAAW	S000198	Citrus clementina
GT1CONSENSUS	23	+	GRWAAW	S000198	Citrus ichangensis
GT1CONSENSUS	23	+	GRWAAW	S000198	Citrus limon Hap1
GT1CONSENSUS	23	+	GRWAAW	S000198	Citrus limon Hap2
GT1CONSENSUS	23	+	GRWAAW	S000198	Citrus medica
GT1CONSENSUS	23	+	GRWAAW	S000198	Citrus reticulata
GT1CONSENSUS	23	+	GRWAAW	S000198	Citrus unshiu
GT1CONSENSUS	23	+	GRWAAW	S000198	Fortunella hindsii
GT1CONSENSUS	23	+	GRWAAW	S000198	Poncirus trifoliata
MYB2CONSENSUSAT	25	+	YAACKG	S000409	Citrus maxima
MYB2CONSENSUSAT	25	+	YAACKG	S000409	Citrus sinensis
MYBCOREATCYCB1	26	+	AACGG	S000502	Citrus maxima
MYBCOREATCYCB1	26	+	AACGG	S000502	Citrus sinensis
SITEIIATCYTC	28	+	TGGGCY	S000474	Citrus clementina
SITEIIATCYTC	28	+	TGGGCY	S000474	Citrus limon Hap1
SITEIIATCYTC	28	+	TGGGCY	S000474	Citrus reticulata
SITEIIATCYTC	28	+	TGGGCY	S000474	Citrus unshiu
SORLIP2AT	29	+	GGGCC	S000483	Citrus clementina
SORLIP2AT	29	+	GGGCC	S000483	Citrus limon Hap1
SORLIP2AT	29	+	GGGCC	S000483	Citrus reticulata
SORLIP2AT	29	+	GGGCC	S000483	Citrus unshiu
NODCON2GM	50	+	CTCTT	S000462	Citrus limon Hap2
NODCON2GM	50	+	CTCTT	S000462	Citrus maxima
NODCON2GM	50	+	CTCTT	S000462	Citrus medica
NODCON2GM	50	+	CTCTT	S000462	Citrus sinensis
NODCON2GM	50	+	CTCTT	S000462	Poncirus trifoliata
OSE2ROOTNODULE	50	+	CTCTT	S000468	Citrus limon Hap2
OSE2ROOTNODULE	50	+	CTCTT	S000468	Citrus maxima
OSE2ROOTNODULE	50	+	CTCTT	S000468	Citrus medica
OSE2ROOTNODULE	50	+	CTCTT	S000468	Citrus sinensis
OSE2ROOTNODULE	50	+	CTCTT	S000468	Poncirus trifoliata
BIHD1OS	54	+	TGTCA	S000498	Citrus limon Hap2
BIHD1OS	54	+	TGTCA	S000498	Citrus maxima
BIHD1OS	54	+	TGTCA	S000498	Citrus medica
BIHD1OS	54	+	TGTCA	S000498	Citrus sinensis
BIHD1OS	54	+	TGTCA	S000498	Poncirus trifoliata
ROOTMOTIFTAPOX1	64	+	ATATT	S000098	Citrus limon Hap2
ROOTMOTIFTAPOX1	64	+	ATATT	S000098	Citrus maxima
ROOTMOTIFTAPOX1	64	+	ATATT	S000098	Citrus medica
ROOTMOTIFTAPOX1	64	+	ATATT	S000098	Citrus sinensis
CACTFTPPCA1	69	+	YACT	S000449	Citrus limon Hap2
CACTFTPPCA1	69	+	YACT	S000449	Citrus maxima
CACTFTPPCA1	69	+	YACT	S000449	Citrus medica
CACTFTPPCA1	69	+	YACT	S000449	Citrus sinensis
TATAPVTRNALEU	91	+	TTTATATA	S000340	Citrus clementina
TATAPVTRNALEU	91	+	TTTATATA	S000340	Citrus ichangensis
TATAPVTRNALEU	91	+	TTTATATA	S000340	Citrus limon Hap1
TATAPVTRNALEU	91	+	TTTATATA	S000340	Citrus reticulata
TATAPVTRNALEU	91	+	TTTATATA	S000340	Citrus unshiu
TATABOX4	95	+	TATATAA	S000111	Citrus clementina
TATABOX4	95	+	TATATAA	S000111	Citrus ichangensis
TATABOX4	95	+	TATATAA	S000111	Citrus limon Hap1
TATABOX4	95	+	TATATAA	S000111	Citrus reticulata
TATABOX4	95	+	TATATAA	S000111	Citrus unshiu
TATABOX4	95	+	TATATAA	S000111	Fortunella hindsii
ROOTMOTIFTAPOX1	101	+	ATATT	S000098	Citrus clementina
ROOTMOTIFTAPOX1	101	+	ATATT	S000098	Citrus ichangensis
ROOTMOTIFTAPOX1	101	+	ATATT	S000098	Citrus limon Hap1
ROOTMOTIFTAPOX1	101	+	ATATT	S000098	Citrus reticulata
ROOTMOTIFTAPOX1	101	+	ATATT	S000098	Citrus unshiu
ROOTMOTIFTAPOX1	101	+	ATATT	S000098	Fortunella hindsii
TBOXATGAPB	103	+	ACTTTG	S000383	Citrus limon Hap2
TBOXATGAPB	103	+	ACTTTG	S000383	Citrus maxima
TBOXATGAPB	103	+	ACTTTG	S000383	Citrus medica
TBOXATGAPB	103	+	ACTTTG	S000383	Citrus sinensis
GTGANTG10	108	+	GTGA	S000378	Citrus limon Hap2
GTGANTG10	108	+	GTGA	S000378	Citrus maxima
GTGANTG10	108	+	GTGA	S000378	Citrus medica
GTGANTG10	108	+	GTGA	S000378	Citrus sinensis
ACGTTBOX	116	+	AACGTT	S000132	Citrus clementina
ACGTTBOX	116	+	AACGTT	S000132	Citrus ichangensis
ACGTTBOX	116	+	AACGTT	S000132	Citrus limon Hap1
ACGTTBOX	116	+	AACGTT	S000132	Citrus reticulata
ACGTTBOX	116	+	AACGTT	S000132	Citrus unshiu
ACGTTBOX	116	+	AACGTT	S000132	Fortunella hindsii
ACGTATERD1	117	+	ACGT	S000415	Citrus clementina
ACGTATERD1	117	+	ACGT	S000415	Citrus ichangensis
ACGTATERD1	117	+	ACGT	S000415	Citrus limon Hap1
ACGTATERD1	117	+	ACGT	S000415	Citrus reticulata
ACGTATERD1	117	+	ACGT	S000415	Citrus unshiu
ACGTATERD1	117	+	ACGT	S000415	Fortunella hindsii
ROOTMOTIFTAPOX1	126	+	ATATT	S000098	Citrus clementina
ROOTMOTIFTAPOX1	126	+	ATATT	S000098	Citrus ichangensis
ROOTMOTIFTAPOX1	126	+	ATATT	S000098	Citrus limon Hap1
ROOTMOTIFTAPOX1	126	+	ATATT	S000098	Citrus reticulata
ROOTMOTIFTAPOX1	126	+	ATATT	S000098	Citrus unshiu
ROOTMOTIFTAPOX1	126	+	ATATT	S000098	Fortunella hindsii
ROOTMOTIFTAPOX1	126	+	ATATT	S000098	Poncirus trifoliata
CACTFTPPCA1	131	+	YACT	S000449	Citrus clementina
CACTFTPPCA1	131	+	YACT	S000449	Citrus ichangensis
CACTFTPPCA1	131	+	YACT	S000449	Citrus limon Hap1
CACTFTPPCA1	131	+	YACT	S000449	Citrus reticulata
CACTFTPPCA1	131	+	YACT	S000449	Citrus unshiu
CACTFTPPCA1	131	+	YACT	S000449	Fortunella hindsii
CACTFTPPCA1	131	+	YACT	S000449	Poncirus trifoliata
2SSEEDPROTBANAPA	142	+	CAAACAC	S000143	Citrus clementina
2SSEEDPROTBANAPA	142	+	CAAACAC	S000143	Citrus ichangensis
2SSEEDPROTBANAPA	142	+	CAAACAC	S000143	Citrus limon Hap1
2SSEEDPROTBANAPA	142	+	CAAACAC	S000143	Citrus limon Hap2
2SSEEDPROTBANAPA	142	+	CAAACAC	S000143	Citrus maxima
2SSEEDPROTBANAPA	142	+	CAAACAC	S000143	Citrus reticulata
2SSEEDPROTBANAPA	142	+	CAAACAC	S000143	Citrus sinensis
2SSEEDPROTBANAPA	142	+	CAAACAC	S000143	Citrus unshiu
2SSEEDPROTBANAPA	142	+	CAAACAC	S000143	Fortunella hindsii
CANBNNAPA	142	+	CNAACAC	S000148	Citrus clementina
CANBNNAPA	142	+	CNAACAC	S000148	Citrus ichangensis
CANBNNAPA	142	+	CNAACAC	S000148	Citrus limon Hap1
CANBNNAPA	142	+	CNAACAC	S000148	Citrus limon Hap2
CANBNNAPA	142	+	CNAACAC	S000148	Citrus maxima
CANBNNAPA	142	+	CNAACAC	S000148	Citrus reticulata
CANBNNAPA	142	+	CNAACAC	S000148	Citrus sinensis
CANBNNAPA	142	+	CNAACAC	S000148	Citrus unshiu
CANBNNAPA	142	+	CNAACAC	S000148	Fortunella hindsii
CAATBOX1	148	+	CAAT	S000028	Citrus clementina
CAATBOX1	148	+	CAAT	S000028	Citrus limon Hap1
CAATBOX1	148	+	CAAT	S000028	Citrus reticulata
CAATBOX1	148	+	CAAT	S000028	Citrus unshiu
ACGTTBOX	149	+	AACGTT	S000132	Citrus ichangensis
ACGTTBOX	149	+	AACGTT	S000132	Citrus limon Hap2
ACGTTBOX	149	+	AACGTT	S000132	Citrus maxima
ACGTTBOX	149	+	AACGTT	S000132	Citrus medica
ACGTTBOX	149	+	AACGTT	S000132	Citrus sinensis
ACGTTBOX	149	+	AACGTT	S000132	Fortunella hindsii
ACGTTBOX	149	+	AACGTT	S000132	Poncirus trifoliata
ACGTATERD1	150	+	ACGT	S000415	Citrus ichangensis
ACGTATERD1	150	+	ACGT	S000415	Citrus limon Hap2
ACGTATERD1	150	+	ACGT	S000415	Citrus maxima
ACGTATERD1	150	+	ACGT	S000415	Citrus medica
ACGTATERD1	150	+	ACGT	S000415	Citrus sinensis
ACGTATERD1	150	+	ACGT	S000415	Fortunella hindsii
ACGTATERD1	150	+	ACGT	S000415	Poncirus trifoliata
MYBST1	157	+	GGATA	S000180	Citrus clementina
MYBST1	157	+	GGATA	S000180	Citrus limon Hap1
MYBST1	157	+	GGATA	S000180	Citrus reticulata
MYBST1	157	+	GGATA	S000180	Citrus unshiu
GATABOX	158	+	GATA	S000039	Citrus clementina
GATABOX	158	+	GATA	S000039	Citrus limon Hap1
GATABOX	158	+	GATA	S000039	Citrus reticulata
GATABOX	158	+	GATA	S000039	Citrus unshiu
ROOTMOTIFTAPOX1	166	+	ATATT	S000098	Citrus clementina
ROOTMOTIFTAPOX1	166	+	ATATT	S000098	Citrus ichangensis
ROOTMOTIFTAPOX1	166	+	ATATT	S000098	Citrus limon Hap1
ROOTMOTIFTAPOX1	166	+	ATATT	S000098	Citrus limon Hap2
ROOTMOTIFTAPOX1	166	+	ATATT	S000098	Citrus maxima
ROOTMOTIFTAPOX1	166	+	ATATT	S000098	Citrus medica
ROOTMOTIFTAPOX1	166	+	ATATT	S000098	Citrus reticulata
ROOTMOTIFTAPOX1	166	+	ATATT	S000098	Citrus sinensis
ROOTMOTIFTAPOX1	166	+	ATATT	S000098	Citrus unshiu
ROOTMOTIFTAPOX1	166	+	ATATT	S000098	Fortunella hindsii
ROOTMOTIFTAPOX1	166	+	ATATT	S000098	Poncirus trifoliata
TATABOX4	172	+	TATATAA	S000111	Citrus clementina
TATABOX4	172	+	TATATAA	S000111	Citrus ichangensis
TATABOX4	172	+	TATATAA	S000111	Citrus limon Hap1
TATABOX4	172	+	TATATAA	S000111	Citrus limon Hap2
TATABOX4	172	+	TATATAA	S000111	Citrus maxima
TATABOX4	172	+	TATATAA	S000111	Citrus medica
TATABOX4	172	+	TATATAA	S000111	Citrus reticulata
TATABOX4	172	+	TATATAA	S000111	Citrus sinensis
TATABOX4	172	+	TATATAA	S000111	Citrus unshiu
TATABOX4	172	+	TATATAA	S000111	Fortunella hindsii
TATABOX4	172	+	TATATAA	S000111	Poncirus trifoliata
CACTFTPPCA1	184	+	YACT	S000449	Citrus medica
BOXLCOREDCPAL	185	+	ACCWWCC	S000492	Citrus ichangensis
BOXLCOREDCPAL	185	+	ACCWWCC	S000492	Citrus limon Hap2
BOXLCOREDCPAL	185	+	ACCWWCC	S000492	Citrus maxima
BOXLCOREDCPAL	185	+	ACCWWCC	S000492	Citrus sinensis
BOXLCOREDCPAL	185	+	ACCWWCC	S000492	Fortunella hindsii
BOXLCOREDCPAL	185	+	ACCWWCC	S000492	Poncirus trifoliata
DOFCOREZM	197	+	AAAG	S000265	Citrus limon Hap2
DOFCOREZM	197	+	AAAG	S000265	Citrus maxima
DOFCOREZM	197	+	AAAG	S000265	Citrus medica
DOFCOREZM	197	+	AAAG	S000265	Citrus sinensis
CATATGGMSAUR	204	+	CATATG	S000370	Poncirus trifoliata
EBOXBNNAPA	204	+	CANNTG	S000144	Poncirus trifoliata
MYCCONSENSUSAT	204	+	CANNTG	S000407	Poncirus trifoliata
CAATBOX1	209	+	CAAT	S000028	Citrus clementina
CAATBOX1	209	+	CAAT	S000028	Citrus ichangensis
CAATBOX1	209	+	CAAT	S000028	Citrus limon Hap1
CAATBOX1	209	+	CAAT	S000028	Citrus limon Hap2
CAATBOX1	209	+	CAAT	S000028	Citrus maxima
CAATBOX1	209	+	CAAT	S000028	Citrus medica
CAATBOX1	209	+	CAAT	S000028	Citrus reticulata
CAATBOX1	209	+	CAAT	S000028	Citrus sinensis
CAATBOX1	209	+	CAAT	S000028	Citrus unshiu
CAATBOX1	209	+	CAAT	S000028	Fortunella hindsii
CAATBOX1	213	+	CAAT	S000028	Citrus ichangensis
CAATBOX1	213	+	CAAT	S000028	Fortunella hindsii
POLASIG3	214	+	AATAAT	S000088	Citrus clementina
POLASIG3	214	+	AATAAT	S000088	Citrus ichangensis
POLASIG3	214	+	AATAAT	S000088	Citrus limon Hap1
POLASIG3	214	+	AATAAT	S000088	Citrus limon Hap2
POLASIG3	214	+	AATAAT	S000088	Citrus maxima
POLASIG3	214	+	AATAAT	S000088	Citrus medica
POLASIG3	214	+	AATAAT	S000088	Citrus reticulata
POLASIG3	214	+	AATAAT	S000088	Citrus sinensis
POLASIG3	214	+	AATAAT	S000088	Citrus unshiu
POLASIG3	214	+	AATAAT	S000088	Fortunella hindsii
POLASIG3	214	+	AATAAT	S000088	Poncirus trifoliata
CAATBOX1	227	+	CAAT	S000028	Citrus clementina
CAATBOX1	227	+	CAAT	S000028	Citrus ichangensis
CAATBOX1	227	+	CAAT	S000028	Citrus limon Hap1
CAATBOX1	227	+	CAAT	S000028	Citrus reticulata
CAATBOX1	227	+	CAAT	S000028	Citrus unshiu
CAATBOX1	227	+	CAAT	S000028	Poncirus trifoliata
TATABOX2	231	+	TATAAAT	S000109	Citrus medica
CARGCW8GAT	246	+	CWWWWWWWWG	S000431	Citrus ichangensis
CARGCW8GAT	246	+	CWWWWWWWWG	S000431	Citrus limon Hap2
POLASIG2	251	+	AATTAAA	S000081	Citrus clementina
POLASIG2	251	+	AATTAAA	S000081	Citrus limon Hap1
POLASIG2	251	+	AATTAAA	S000081	Citrus reticulata
POLASIG2	251	+	AATTAAA	S000081	Citrus unshiu
POLASIG2	251	+	AATTAAA	S000081	Fortunella hindsii
TAAAGSTKST1	254	+	TAAAG	S000387	Citrus clementina
TAAAGSTKST1	254	+	TAAAG	S000387	Citrus limon Hap1
TAAAGSTKST1	254	+	TAAAG	S000387	Citrus reticulata
TAAAGSTKST1	254	+	TAAAG	S000387	Citrus unshiu
TAAAGSTKST1	254	+	TAAAG	S000387	Fortunella hindsii
DOFCOREZM	255	+	AAAG	S000265	Citrus clementina
DOFCOREZM	255	+	AAAG	S000265	Citrus limon Hap1
DOFCOREZM	255	+	AAAG	S000265	Citrus reticulata
DOFCOREZM	255	+	AAAG	S000265	Citrus unshiu
DOFCOREZM	255	+	AAAG	S000265	Fortunella hindsii
CAATBOX1	259	+	CAAT	S000028	Citrus clementina
CAATBOX1	259	+	CAAT	S000028	Citrus ichangensis
CAATBOX1	259	+	CAAT	S000028	Citrus limon Hap1
CAATBOX1	259	+	CAAT	S000028	Citrus limon Hap2
CAATBOX1	259	+	CAAT	S000028	Citrus maxima
CAATBOX1	259	+	CAAT	S000028	Citrus medica
CAATBOX1	259	+	CAAT	S000028	Citrus reticulata
CAATBOX1	259	+	CAAT	S000028	Citrus sinensis
CAATBOX1	259	+	CAAT	S000028	Citrus unshiu
CAATBOX1	259	+	CAAT	S000028	Fortunella hindsii
CAATBOX1	259	+	CAAT	S000028	Poncirus trifoliata
NODCON2GM	270	+	CTCTT	S000462	Citrus clementina
NODCON2GM	270	+	CTCTT	S000462	Citrus ichangensis
NODCON2GM	270	+	CTCTT	S000462	Citrus limon Hap1
NODCON2GM	270	+	CTCTT	S000462	Citrus limon Hap2
NODCON2GM	270	+	CTCTT	S000462	Citrus maxima
NODCON2GM	270	+	CTCTT	S000462	Citrus medica
NODCON2GM	270	+	CTCTT	S000462	Citrus reticulata
NODCON2GM	270	+	CTCTT	S000462	Citrus sinensis
NODCON2GM	270	+	CTCTT	S000462	Citrus unshiu
NODCON2GM	270	+	CTCTT	S000462	Fortunella hindsii
NODCON2GM	270	+	CTCTT	S000462	Poncirus trifoliata
OSE2ROOTNODULE	270	+	CTCTT	S000468	Citrus clementina
OSE2ROOTNODULE	270	+	CTCTT	S000468	Citrus ichangensis
OSE2ROOTNODULE	270	+	CTCTT	S000468	Citrus limon Hap1
OSE2ROOTNODULE	270	+	CTCTT	S000468	Citrus limon Hap2
OSE2ROOTNODULE	270	+	CTCTT	S000468	Citrus maxima
OSE2ROOTNODULE	270	+	CTCTT	S000468	Citrus medica
OSE2ROOTNODULE	270	+	CTCTT	S000468	Citrus reticulata
OSE2ROOTNODULE	270	+	CTCTT	S000468	Citrus sinensis
OSE2ROOTNODULE	270	+	CTCTT	S000468	Citrus unshiu
OSE2ROOTNODULE	270	+	CTCTT	S000468	Fortunella hindsii
OSE2ROOTNODULE	270	+	CTCTT	S000468	Poncirus trifoliata
CACTFTPPCA1	308	+	YACT	S000449	Citrus clementina
CACTFTPPCA1	308	+	YACT	S000449	Citrus limon Hap1
CACTFTPPCA1	308	+	YACT	S000449	Citrus reticulata
CACTFTPPCA1	308	+	YACT	S000449	Citrus unshiu
GT1CONSENSUS	317	+	GRWAAW	S000198	Fortunella hindsii
WBOXATNPR1	322	+	TTGAC	S000390	Poncirus trifoliata
WRKY71OS	323	+	TGAC	S000447	Poncirus trifoliata
GTGANTG10	344	+	GTGA	S000378	Citrus clementina
GTGANTG10	344	+	GTGA	S000378	Citrus ichangensis
GTGANTG10	344	+	GTGA	S000378	Citrus limon Hap1
GTGANTG10	344	+	GTGA	S000378	Citrus limon Hap2
GTGANTG10	344	+	GTGA	S000378	Citrus maxima
GTGANTG10	344	+	GTGA	S000378	Citrus medica
GTGANTG10	344	+	GTGA	S000378	Citrus reticulata
GTGANTG10	344	+	GTGA	S000378	Citrus sinensis
GTGANTG10	344	+	GTGA	S000378	Citrus unshiu
GTGANTG10	344	+	GTGA	S000378	Fortunella hindsii
GTGANTG10	344	+	GTGA	S000378	Poncirus trifoliata
POLLEN1LELAT52	348	+	AGAAA	S000245	Citrus clementina
POLLEN1LELAT52	348	+	AGAAA	S000245	Citrus ichangensis
POLLEN1LELAT52	348	+	AGAAA	S000245	Citrus limon Hap1
POLLEN1LELAT52	348	+	AGAAA	S000245	Citrus limon Hap2
POLLEN1LELAT52	348	+	AGAAA	S000245	Citrus maxima
POLLEN1LELAT52	348	+	AGAAA	S000245	Citrus medica
POLLEN1LELAT52	348	+	AGAAA	S000245	Citrus reticulata
POLLEN1LELAT52	348	+	AGAAA	S000245	Citrus sinensis
POLLEN1LELAT52	348	+	AGAAA	S000245	Citrus unshiu
POLLEN1LELAT52	348	+	AGAAA	S000245	Fortunella hindsii
POLLEN1LELAT52	348	+	AGAAA	S000245	Poncirus trifoliata
GT1CONSENSUS	349	+	GRWAAW	S000198	Citrus clementina
GT1CONSENSUS	349	+	GRWAAW	S000198	Citrus ichangensis
GT1CONSENSUS	349	+	GRWAAW	S000198	Citrus limon Hap1
GT1CONSENSUS	349	+	GRWAAW	S000198	Citrus limon Hap2
GT1CONSENSUS	349	+	GRWAAW	S000198	Citrus maxima
GT1CONSENSUS	349	+	GRWAAW	S000198	Citrus medica
GT1CONSENSUS	349	+	GRWAAW	S000198	Citrus reticulata
GT1CONSENSUS	349	+	GRWAAW	S000198	Citrus sinensis
GT1CONSENSUS	349	+	GRWAAW	S000198	Citrus unshiu
GT1CONSENSUS	349	+	GRWAAW	S000198	Fortunella hindsii
GT1CONSENSUS	349	+	GRWAAW	S000198	Poncirus trifoliata
GT1GMSCAM4	349	+	GAAAAA	S000453	Citrus clementina
GT1GMSCAM4	349	+	GAAAAA	S000453	Citrus ichangensis
GT1GMSCAM4	349	+	GAAAAA	S000453	Citrus limon Hap1
GT1GMSCAM4	349	+	GAAAAA	S000453	Citrus limon Hap2
GT1GMSCAM4	349	+	GAAAAA	S000453	Citrus maxima
GT1GMSCAM4	349	+	GAAAAA	S000453	Citrus medica
GT1GMSCAM4	349	+	GAAAAA	S000453	Citrus reticulata
GT1GMSCAM4	349	+	GAAAAA	S000453	Citrus sinensis
GT1GMSCAM4	349	+	GAAAAA	S000453	Citrus unshiu
GT1GMSCAM4	349	+	GAAAAA	S000453	Fortunella hindsii
GT1GMSCAM4	349	+	GAAAAA	S000453	Poncirus trifoliata
RHERPATEXPA7	361	+	KCACGW	S000512	Citrus clementina
RHERPATEXPA7	361	+	KCACGW	S000512	Citrus ichangensis
RHERPATEXPA7	361	+	KCACGW	S000512	Citrus limon Hap1
RHERPATEXPA7	361	+	KCACGW	S000512	Citrus maxima
RHERPATEXPA7	361	+	KCACGW	S000512	Citrus medica
RHERPATEXPA7	361	+	KCACGW	S000512	Citrus reticulata
RHERPATEXPA7	361	+	KCACGW	S000512	Citrus sinensis
RHERPATEXPA7	361	+	KCACGW	S000512	Citrus unshiu
RHERPATEXPA7	361	+	KCACGW	S000512	Fortunella hindsii
ARR1AT	376	+	NGATT	S000454	Citrus clementina
ARR1AT	376	+	NGATT	S000454	Citrus ichangensis
ARR1AT	376	+	NGATT	S000454	Citrus limon Hap1
ARR1AT	376	+	NGATT	S000454	Citrus limon Hap2
ARR1AT	376	+	NGATT	S000454	Citrus maxima
ARR1AT	376	+	NGATT	S000454	Citrus medica
ARR1AT	376	+	NGATT	S000454	Citrus reticulata
ARR1AT	376	+	NGATT	S000454	Citrus sinensis
ARR1AT	376	+	NGATT	S000454	Citrus unshiu
ARR1AT	376	+	NGATT	S000454	Fortunella hindsii
ARR1AT	376	+	NGATT	S000454	Poncirus trifoliata
INRNTPSADB	385	+	YTCANTYY	S000395	Citrus clementina
INRNTPSADB	385	+	YTCANTYY	S000395	Citrus ichangensis
INRNTPSADB	385	+	YTCANTYY	S000395	Citrus limon Hap1
INRNTPSADB	385	+	YTCANTYY	S000395	Citrus limon Hap2
INRNTPSADB	385	+	YTCANTYY	S000395	Citrus maxima
INRNTPSADB	385	+	YTCANTYY	S000395	Citrus medica
INRNTPSADB	385	+	YTCANTYY	S000395	Citrus reticulata
INRNTPSADB	385	+	YTCANTYY	S000395	Citrus sinensis
INRNTPSADB	385	+	YTCANTYY	S000395	Citrus unshiu
INRNTPSADB	385	+	YTCANTYY	S000395	Fortunella hindsii
INRNTPSADB	385	+	YTCANTYY	S000395	Poncirus trifoliata
CAATBOX1	387	+	CAAT	S000028	Citrus clementina
CAATBOX1	387	+	CAAT	S000028	Citrus ichangensis
CAATBOX1	387	+	CAAT	S000028	Citrus limon Hap1
CAATBOX1	387	+	CAAT	S000028	Citrus limon Hap2
CAATBOX1	387	+	CAAT	S000028	Citrus maxima
CAATBOX1	387	+	CAAT	S000028	Citrus medica
CAATBOX1	387	+	CAAT	S000028	Citrus reticulata
CAATBOX1	387	+	CAAT	S000028	Citrus sinensis
CAATBOX1	387	+	CAAT	S000028	Citrus unshiu
CAATBOX1	387	+	CAAT	S000028	Fortunella hindsii
CAATBOX1	387	+	CAAT	S000028	Poncirus trifoliata
GT1CONSENSUS	395	+	GRWAAW	S000198	Citrus clementina
GT1CONSENSUS	395	+	GRWAAW	S000198	Citrus ichangensis
GT1CONSENSUS	395	+	GRWAAW	S000198	Citrus limon Hap1
GT1CONSENSUS	395	+	GRWAAW	S000198	Citrus limon Hap2
GT1CONSENSUS	395	+	GRWAAW	S000198	Citrus maxima
GT1CONSENSUS	395	+	GRWAAW	S000198	Citrus medica
GT1CONSENSUS	395	+	GRWAAW	S000198	Citrus reticulata
GT1CONSENSUS	395	+	GRWAAW	S000198	Citrus sinensis
GT1CONSENSUS	395	+	GRWAAW	S000198	Citrus unshiu
GT1CONSENSUS	395	+	GRWAAW	S000198	Fortunella hindsii
GT1CONSENSUS	395	+	GRWAAW	S000198	Poncirus trifoliata
CAATBOX1	405	+	CAAT	S000028	Citrus clementina
CAATBOX1	405	+	CAAT	S000028	Citrus ichangensis
CAATBOX1	405	+	CAAT	S000028	Citrus limon Hap1
CAATBOX1	405	+	CAAT	S000028	Citrus limon Hap2
CAATBOX1	405	+	CAAT	S000028	Citrus maxima
CAATBOX1	405	+	CAAT	S000028	Citrus medica
CAATBOX1	405	+	CAAT	S000028	Citrus reticulata
CAATBOX1	405	+	CAAT	S000028	Citrus sinensis
CAATBOX1	405	+	CAAT	S000028	Citrus unshiu
CAATBOX1	405	+	CAAT	S000028	Fortunella hindsii
CAATBOX1	405	+	CAAT	S000028	Poncirus trifoliata
PYRIMIDINEBOXHVEPB1	434	+	TTTTTTCC	S000298	Citrus clementina
PYRIMIDINEBOXHVEPB1	434	+	TTTTTTCC	S000298	Citrus limon Hap1
PYRIMIDINEBOXHVEPB1	434	+	TTTTTTCC	S000298	Citrus limon Hap2
PYRIMIDINEBOXHVEPB1	434	+	TTTTTTCC	S000298	Citrus reticulata
PYRIMIDINEBOXHVEPB1	434	+	TTTTTTCC	S000298	Citrus unshiu
CACTFTPPCA1	444	+	YACT	S000449	Citrus clementina
CACTFTPPCA1	444	+	YACT	S000449	Citrus ichangensis
CACTFTPPCA1	444	+	YACT	S000449	Citrus limon Hap1
CACTFTPPCA1	444	+	YACT	S000449	Citrus limon Hap2
CACTFTPPCA1	444	+	YACT	S000449	Citrus maxima
CACTFTPPCA1	444	+	YACT	S000449	Citrus medica
CACTFTPPCA1	444	+	YACT	S000449	Citrus reticulata
CACTFTPPCA1	444	+	YACT	S000449	Citrus sinensis
CACTFTPPCA1	444	+	YACT	S000449	Citrus unshiu
CACTFTPPCA1	444	+	YACT	S000449	Fortunella hindsii
CACTFTPPCA1	444	+	YACT	S000449	Poncirus trifoliata
LECPLEACS2	451	+	TAAAATAT	S000465	Citrus clementina
LECPLEACS2	451	+	TAAAATAT	S000465	Citrus limon Hap1
LECPLEACS2	451	+	TAAAATAT	S000465	Citrus limon Hap2
LECPLEACS2	451	+	TAAAATAT	S000465	Citrus maxima
LECPLEACS2	451	+	TAAAATAT	S000465	Citrus medica
LECPLEACS2	451	+	TAAAATAT	S000465	Citrus sinensis
LECPLEACS2	451	+	TAAAATAT	S000465	Citrus unshiu
LECPLEACS2	451	+	TAAAATAT	S000465	Fortunella hindsii
ROOTMOTIFTAPOX1	455	+	ATATT	S000098	Citrus clementina
ROOTMOTIFTAPOX1	455	+	ATATT	S000098	Citrus limon Hap1
ROOTMOTIFTAPOX1	455	+	ATATT	S000098	Citrus limon Hap2
ROOTMOTIFTAPOX1	455	+	ATATT	S000098	Citrus maxima
ROOTMOTIFTAPOX1	455	+	ATATT	S000098	Citrus medica
ROOTMOTIFTAPOX1	455	+	ATATT	S000098	Citrus sinensis
ROOTMOTIFTAPOX1	455	+	ATATT	S000098	Citrus unshiu
ROOTMOTIFTAPOX1	455	+	ATATT	S000098	Fortunella hindsii
SEF1MOTIF	455	+	ATATTTAWW	S000006	Citrus maxima
SEF1MOTIF	455	+	ATATTTAWW	S000006	Citrus sinensis
TATABOXOSPAL	456	+	TATTTAA	S000400	Citrus maxima
TATABOXOSPAL	456	+	TATTTAA	S000400	Citrus sinensis
DOFCOREZM	470	+	AAAG	S000265	Citrus clementina
DOFCOREZM	470	+	AAAG	S000265	Citrus ichangensis
DOFCOREZM	470	+	AAAG	S000265	Citrus limon Hap1
DOFCOREZM	470	+	AAAG	S000265	Citrus limon Hap2
DOFCOREZM	470	+	AAAG	S000265	Citrus maxima
DOFCOREZM	470	+	AAAG	S000265	Citrus medica
DOFCOREZM	470	+	AAAG	S000265	Citrus reticulata
DOFCOREZM	470	+	AAAG	S000265	Citrus sinensis
DOFCOREZM	470	+	AAAG	S000265	Citrus unshiu
DOFCOREZM	470	+	AAAG	S000265	Fortunella hindsii
DOFCOREZM	470	+	AAAG	S000265	Poncirus trifoliata
TATABOX1	478	+	CTATAAATAC	S000108	Citrus clementina
TATABOX1	478	+	CTATAAATAC	S000108	Citrus ichangensis
TATABOX1	478	+	CTATAAATAC	S000108	Citrus limon Hap1
TATABOX1	478	+	CTATAAATAC	S000108	Citrus limon Hap2
TATABOX1	478	+	CTATAAATAC	S000108	Citrus maxima
TATABOX1	478	+	CTATAAATAC	S000108	Citrus medica
TATABOX1	478	+	CTATAAATAC	S000108	Citrus reticulata
TATABOX1	478	+	CTATAAATAC	S000108	Citrus sinensis
TATABOX1	478	+	CTATAAATAC	S000108	Citrus unshiu
TATABOX1	478	+	CTATAAATAC	S000108	Fortunella hindsii
TATABOX1	478	+	CTATAAATAC	S000108	Poncirus trifoliata
TATABOX2	479	+	TATAAAT	S000109	Citrus clementina
TATABOX2	479	+	TATAAAT	S000109	Citrus ichangensis
TATABOX2	479	+	TATAAAT	S000109	Citrus limon Hap1
TATABOX2	479	+	TATAAAT	S000109	Citrus limon Hap2
TATABOX2	479	+	TATAAAT	S000109	Citrus maxima
TATABOX2	479	+	TATAAAT	S000109	Citrus medica
TATABOX2	479	+	TATAAAT	S000109	Citrus reticulata
TATABOX2	479	+	TATAAAT	S000109	Citrus sinensis
TATABOX2	479	+	TATAAAT	S000109	Citrus unshiu
TATABOX2	479	+	TATAAAT	S000109	Fortunella hindsii
TATABOX2	479	+	TATAAAT	S000109	Poncirus trifoliata
GT1CONSENSUS	496	+	GRWAAW	S000198	Citrus clementina
GT1CONSENSUS	496	+	GRWAAW	S000198	Citrus ichangensis
GT1CONSENSUS	496	+	GRWAAW	S000198	Citrus limon Hap1
GT1CONSENSUS	496	+	GRWAAW	S000198	Citrus limon Hap2
GT1CONSENSUS	496	+	GRWAAW	S000198	Citrus maxima
GT1CONSENSUS	496	+	GRWAAW	S000198	Citrus medica
GT1CONSENSUS	496	+	GRWAAW	S000198	Citrus reticulata
GT1CONSENSUS	496	+	GRWAAW	S000198	Citrus sinensis
GT1CONSENSUS	496	+	GRWAAW	S000198	Citrus unshiu
GT1CONSENSUS	496	+	GRWAAW	S000198	Fortunella hindsii
GT1CONSENSUS	496	+	GRWAAW	S000198	Poncirus trifoliata
GATABOX	6	-	GATA	S000039	Citrus maxima
GATABOX	6	-	GATA	S000039	Citrus sinensis
POLLEN1LELAT52	8	-	AGAAA	S000245	Poncirus trifoliata
BOXIINTPATPB	9	-	ATAGAA	S000296	Poncirus trifoliata
CACTFTPPCA1	10	-	YACT	S000449	Citrus clementina
CACTFTPPCA1	10	-	YACT	S000449	Citrus limon Hap1
CACTFTPPCA1	10	-	YACT	S000449	Citrus reticulata
CACTFTPPCA1	10	-	YACT	S000449	Citrus unshiu
GATABOX	12	-	GATA	S000039	Citrus clementina
GATABOX	12	-	GATA	S000039	Citrus ichangensis
GATABOX	12	-	GATA	S000039	Citrus limon Hap1
GATABOX	12	-	GATA	S000039	Citrus limon Hap2
GATABOX	12	-	GATA	S000039	Citrus maxima
GATABOX	12	-	GATA	S000039	Citrus medica
GATABOX	12	-	GATA	S000039	Citrus reticulata
GATABOX	12	-	GATA	S000039	Citrus sinensis
GATABOX	12	-	GATA	S000039	Citrus unshiu
GATABOX	12	-	GATA	S000039	Fortunella hindsii
GATABOX	12	-	GATA	S000039	Poncirus trifoliata
EBOXBNNAPA	18	-	CANNTG	S000144	Citrus clementina
EBOXBNNAPA	18	-	CANNTG	S000144	Citrus ichangensis
EBOXBNNAPA	18	-	CANNTG	S000144	Citrus limon Hap1
EBOXBNNAPA	18	-	CANNTG	S000144	Citrus limon Hap2
EBOXBNNAPA	18	-	CANNTG	S000144	Citrus maxima
EBOXBNNAPA	18	-	CANNTG	S000144	Citrus reticulata
EBOXBNNAPA	18	-	CANNTG	S000144	Citrus sinensis
EBOXBNNAPA	18	-	CANNTG	S000144	Citrus unshiu
EBOXBNNAPA	18	-	CANNTG	S000144	Fortunella hindsii
EBOXBNNAPA	18	-	CANNTG	S000144	Poncirus trifoliata
MYCCONSENSUSAT	18	-	CANNTG	S000407	Citrus clementina
MYCCONSENSUSAT	18	-	CANNTG	S000407	Citrus ichangensis
MYCCONSENSUSAT	18	-	CANNTG	S000407	Citrus limon Hap1
MYCCONSENSUSAT	18	-	CANNTG	S000407	Citrus limon Hap2
MYCCONSENSUSAT	18	-	CANNTG	S000407	Citrus maxima
MYCCONSENSUSAT	18	-	CANNTG	S000407	Citrus reticulata
MYCCONSENSUSAT	18	-	CANNTG	S000407	Citrus sinensis
MYCCONSENSUSAT	18	-	CANNTG	S000407	Citrus unshiu
MYCCONSENSUSAT	18	-	CANNTG	S000407	Fortunella hindsii
MYCCONSENSUSAT	18	-	CANNTG	S000407	Poncirus trifoliata
MYBCORE	25	-	CNGTTR	S000176	Citrus maxima
MYBCORE	25	-	CNGTTR	S000176	Citrus sinensis
UP1ATMSD	25	-	GGCCCAWWW	S000471	Citrus clementina
UP1ATMSD	25	-	GGCCCAWWW	S000471	Citrus limon Hap1
UP1ATMSD	25	-	GGCCCAWWW	S000471	Citrus reticulata
UP1ATMSD	25	-	GGCCCAWWW	S000471	Citrus unshiu
CAATBOX1	27	-	CAAT	S000028	Citrus limon Hap2
CCAATBOX1	27	-	CCAAT	S000030	Citrus limon Hap2
GT1CONSENSUS	37	-	GRWAAW	S000198	Citrus limon Hap2
GT1GMSCAM4	37	-	GAAAAA	S000453	Citrus limon Hap2
DOFCOREZM	38	-	AAAG	S000265	Citrus maxima
DOFCOREZM	38	-	AAAG	S000265	Citrus medica
DOFCOREZM	38	-	AAAG	S000265	Citrus sinensis
DOFCOREZM	38	-	AAAG	S000265	Poncirus trifoliata
WBOXATNPR1	55	-	TTGAC	S000390	Citrus limon Hap2
WBOXATNPR1	55	-	TTGAC	S000390	Citrus maxima
WBOXATNPR1	55	-	TTGAC	S000390	Citrus medica
WBOXATNPR1	55	-	TTGAC	S000390	Citrus sinensis
WBOXATNPR1	55	-	TTGAC	S000390	Poncirus trifoliata
WRKY71OS	55	-	TGAC	S000447	Citrus limon Hap2
WRKY71OS	55	-	TGAC	S000447	Citrus maxima
WRKY71OS	55	-	TGAC	S000447	Citrus medica
WRKY71OS	55	-	TGAC	S000447	Citrus sinensis
WRKY71OS	55	-	TGAC	S000447	Poncirus trifoliata
MYBCORE	72	-	CNGTTR	S000176	Citrus limon Hap2
MYBCORE	72	-	CNGTTR	S000176	Citrus maxima
MYBCORE	72	-	CNGTTR	S000176	Citrus sinensis
CDA1ATCAB2	77	-	CAAAACGC	S000440	Citrus limon Hap2
CDA1ATCAB2	77	-	CAAAACGC	S000440	Citrus maxima
CDA1ATCAB2	77	-	CAAAACGC	S000440	Citrus medica
CDA1ATCAB2	77	-	CAAAACGC	S000440	Citrus sinensis
DOFCOREZM	92	-	AAAG	S000265	Citrus limon Hap2
DOFCOREZM	92	-	AAAG	S000265	Citrus maxima
DOFCOREZM	92	-	AAAG	S000265	Citrus medica
DOFCOREZM	92	-	AAAG	S000265	Citrus sinensis
TATABOX4	92	-	TATATAA	S000111	Citrus clementina
TATABOX4	92	-	TATATAA	S000111	Citrus ichangensis
TATABOX4	92	-	TATATAA	S000111	Citrus limon Hap1
TATABOX4	92	-	TATATAA	S000111	Citrus reticulata
TATABOX4	92	-	TATATAA	S000111	Citrus unshiu
ROOTMOTIFTAPOX1	100	-	ATATT	S000098	Citrus clementina
ROOTMOTIFTAPOX1	100	-	ATATT	S000098	Citrus ichangensis
ROOTMOTIFTAPOX1	100	-	ATATT	S000098	Citrus limon Hap1
ROOTMOTIFTAPOX1	100	-	ATATT	S000098	Citrus reticulata
ROOTMOTIFTAPOX1	100	-	ATATT	S000098	Citrus unshiu
ROOTMOTIFTAPOX1	100	-	ATATT	S000098	Fortunella hindsii
DOFCOREZM	104	-	AAAG	S000265	Citrus limon Hap2
DOFCOREZM	104	-	AAAG	S000265	Citrus maxima
DOFCOREZM	104	-	AAAG	S000265	Citrus medica
DOFCOREZM	104	-	AAAG	S000265	Citrus sinensis
ACGTTBOX	116	-	AACGTT	S000132	Citrus clementina
ACGTTBOX	116	-	AACGTT	S000132	Citrus ichangensis
ACGTTBOX	116	-	AACGTT	S000132	Citrus limon Hap1
ACGTTBOX	116	-	AACGTT	S000132	Citrus reticulata
ACGTTBOX	116	-	AACGTT	S000132	Citrus unshiu
ACGTTBOX	116	-	AACGTT	S000132	Fortunella hindsii
ACGTATERD1	117	-	ACGT	S000415	Citrus clementina
ACGTATERD1	117	-	ACGT	S000415	Citrus ichangensis
ACGTATERD1	117	-	ACGT	S000415	Citrus limon Hap1
ACGTATERD1	117	-	ACGT	S000415	Citrus reticulata
ACGTATERD1	117	-	ACGT	S000415	Citrus unshiu
ACGTATERD1	117	-	ACGT	S000415	Fortunella hindsii
WBOXNTERF3	122	-	TGACY	S000457	Citrus clementina
WBOXNTERF3	122	-	TGACY	S000457	Citrus ichangensis
WBOXNTERF3	122	-	TGACY	S000457	Citrus limon Hap1
WBOXNTERF3	122	-	TGACY	S000457	Citrus reticulata
WBOXNTERF3	122	-	TGACY	S000457	Citrus unshiu
WBOXNTERF3	122	-	TGACY	S000457	Fortunella hindsii
WBOXNTERF3	122	-	TGACY	S000457	Poncirus trifoliata
POLLEN1LELAT52	123	-	AGAAA	S000245	Citrus limon Hap2
WRKY71OS	123	-	TGAC	S000447	Citrus clementina
WRKY71OS	123	-	TGAC	S000447	Citrus ichangensis
WRKY71OS	123	-	TGAC	S000447	Citrus limon Hap1
WRKY71OS	123	-	TGAC	S000447	Citrus reticulata
WRKY71OS	123	-	TGAC	S000447	Citrus unshiu
WRKY71OS	123	-	TGAC	S000447	Fortunella hindsii
WRKY71OS	123	-	TGAC	S000447	Poncirus trifoliata
BOXIINTPATPB	124	-	ATAGAA	S000296	Citrus limon Hap2
ACGTTBOX	149	-	AACGTT	S000132	Citrus ichangensis
ACGTTBOX	149	-	AACGTT	S000132	Citrus limon Hap2
ACGTTBOX	149	-	AACGTT	S000132	Citrus maxima
ACGTTBOX	149	-	AACGTT	S000132	Citrus medica
ACGTTBOX	149	-	AACGTT	S000132	Citrus sinensis
ACGTTBOX	149	-	AACGTT	S000132	Fortunella hindsii
ACGTTBOX	149	-	AACGTT	S000132	Poncirus trifoliata
ACGTATERD1	150	-	ACGT	S000415	Citrus ichangensis
ACGTATERD1	150	-	ACGT	S000415	Citrus limon Hap2
ACGTATERD1	150	-	ACGT	S000415	Citrus maxima
ACGTATERD1	150	-	ACGT	S000415	Citrus medica
ACGTATERD1	150	-	ACGT	S000415	Citrus sinensis
ACGTATERD1	150	-	ACGT	S000415	Fortunella hindsii
ACGTATERD1	150	-	ACGT	S000415	Poncirus trifoliata
AMYBOX2	155	-	TATCCAT	S000021	Citrus clementina
AMYBOX2	155	-	TATCCAT	S000021	Citrus limon Hap1
AMYBOX2	155	-	TATCCAT	S000021	Citrus reticulata
AMYBOX2	155	-	TATCCAT	S000021	Citrus unshiu
TATCCAYMOTIFOSRAMY3D	155	-	TATCCAY	S000256	Citrus clementina
TATCCAYMOTIFOSRAMY3D	155	-	TATCCAY	S000256	Citrus limon Hap1
TATCCAYMOTIFOSRAMY3D	155	-	TATCCAY	S000256	Citrus reticulata
TATCCAYMOTIFOSRAMY3D	155	-	TATCCAY	S000256	Citrus unshiu
TATCCAOSAMY	156	-	TATCCA	S000403	Citrus clementina
TATCCAOSAMY	156	-	TATCCA	S000403	Citrus limon Hap1
TATCCAOSAMY	156	-	TATCCA	S000403	Citrus reticulata
TATCCAOSAMY	156	-	TATCCA	S000403	Citrus unshiu
ROOTMOTIFTAPOX1	165	-	ATATT	S000098	Citrus clementina
ROOTMOTIFTAPOX1	165	-	ATATT	S000098	Citrus ichangensis
ROOTMOTIFTAPOX1	165	-	ATATT	S000098	Citrus limon Hap1
ROOTMOTIFTAPOX1	165	-	ATATT	S000098	Citrus limon Hap2
ROOTMOTIFTAPOX1	165	-	ATATT	S000098	Citrus maxima
ROOTMOTIFTAPOX1	165	-	ATATT	S000098	Citrus medica
ROOTMOTIFTAPOX1	165	-	ATATT	S000098	Citrus reticulata
ROOTMOTIFTAPOX1	165	-	ATATT	S000098	Citrus sinensis
ROOTMOTIFTAPOX1	165	-	ATATT	S000098	Citrus unshiu
ROOTMOTIFTAPOX1	165	-	ATATT	S000098	Fortunella hindsii
ROOTMOTIFTAPOX1	165	-	ATATT	S000098	Poncirus trifoliata
TATABOX4	169	-	TATATAA	S000111	Citrus clementina
TATABOX4	169	-	TATATAA	S000111	Citrus ichangensis
TATABOX4	169	-	TATATAA	S000111	Citrus limon Hap1
TATABOX4	169	-	TATATAA	S000111	Citrus limon Hap2
TATABOX4	169	-	TATATAA	S000111	Citrus maxima
TATABOX4	169	-	TATATAA	S000111	Citrus medica
TATABOX4	169	-	TATATAA	S000111	Citrus reticulata
TATABOX4	169	-	TATATAA	S000111	Citrus sinensis
TATABOX4	169	-	TATATAA	S000111	Citrus unshiu
TATABOX4	169	-	TATATAA	S000111	Fortunella hindsii
TATABOX4	169	-	TATATAA	S000111	Poncirus trifoliata
TATAPVTRNALEU	172	-	TTTATATA	S000340	Citrus clementina
TATAPVTRNALEU	172	-	TTTATATA	S000340	Citrus ichangensis
TATAPVTRNALEU	172	-	TTTATATA	S000340	Citrus limon Hap1
TATAPVTRNALEU	172	-	TTTATATA	S000340	Citrus limon Hap2
TATAPVTRNALEU	172	-	TTTATATA	S000340	Citrus maxima
TATAPVTRNALEU	172	-	TTTATATA	S000340	Citrus medica
TATAPVTRNALEU	172	-	TTTATATA	S000340	Citrus reticulata
TATAPVTRNALEU	172	-	TTTATATA	S000340	Citrus sinensis
TATAPVTRNALEU	172	-	TTTATATA	S000340	Citrus unshiu
TATAPVTRNALEU	172	-	TTTATATA	S000340	Fortunella hindsii
TATAPVTRNALEU	172	-	TTTATATA	S000340	Poncirus trifoliata
S1FBOXSORPS1L21	184	-	ATGGTA	S000223	Citrus clementina
S1FBOXSORPS1L21	184	-	ATGGTA	S000223	Citrus ichangensis
S1FBOXSORPS1L21	184	-	ATGGTA	S000223	Citrus limon Hap1
S1FBOXSORPS1L21	184	-	ATGGTA	S000223	Citrus limon Hap2
S1FBOXSORPS1L21	184	-	ATGGTA	S000223	Citrus maxima
S1FBOXSORPS1L21	184	-	ATGGTA	S000223	Citrus reticulata
S1FBOXSORPS1L21	184	-	ATGGTA	S000223	Citrus sinensis
S1FBOXSORPS1L21	184	-	ATGGTA	S000223	Citrus unshiu
S1FBOXSORPS1L21	184	-	ATGGTA	S000223	Fortunella hindsii
S1FBOXSORPS1L21	184	-	ATGGTA	S000223	Poncirus trifoliata
GATABOX	187	-	GATA	S000039	Citrus medica
MYBST1	187	-	GGATA	S000180	Citrus medica
DOFCOREZM	191	-	AAAG	S000265	Citrus clementina
DOFCOREZM	191	-	AAAG	S000265	Citrus ichangensis
DOFCOREZM	191	-	AAAG	S000265	Citrus limon Hap1
DOFCOREZM	191	-	AAAG	S000265	Citrus reticulata
DOFCOREZM	191	-	AAAG	S000265	Citrus unshiu
DOFCOREZM	191	-	AAAG	S000265	Fortunella hindsii
TAAAGSTKST1	191	-	TAAAG	S000387	Citrus clementina
TAAAGSTKST1	191	-	TAAAG	S000387	Citrus ichangensis
TAAAGSTKST1	191	-	TAAAG	S000387	Citrus limon Hap1
TAAAGSTKST1	191	-	TAAAG	S000387	Citrus reticulata
TAAAGSTKST1	191	-	TAAAG	S000387	Citrus unshiu
TAAAGSTKST1	191	-	TAAAG	S000387	Fortunella hindsii
ARR1AT	199	-	NGATT	S000454	Citrus clementina
ARR1AT	199	-	NGATT	S000454	Citrus ichangensis
ARR1AT	199	-	NGATT	S000454	Citrus limon Hap1
ARR1AT	199	-	NGATT	S000454	Citrus reticulata
ARR1AT	199	-	NGATT	S000454	Citrus unshiu
ARR1AT	199	-	NGATT	S000454	Fortunella hindsii
ARR1AT	199	-	NGATT	S000454	Poncirus trifoliata
CATATGGMSAUR	204	-	CATATG	S000370	Poncirus trifoliata
EBOXBNNAPA	204	-	CANNTG	S000144	Poncirus trifoliata
MYCCONSENSUSAT	204	-	CANNTG	S000407	Poncirus trifoliata
GATABOX	206	-	GATA	S000039	Citrus clementina
GATABOX	206	-	GATA	S000039	Citrus ichangensis
GATABOX	206	-	GATA	S000039	Citrus limon Hap1
GATABOX	206	-	GATA	S000039	Citrus limon Hap2
GATABOX	206	-	GATA	S000039	Citrus maxima
GATABOX	206	-	GATA	S000039	Citrus medica
GATABOX	206	-	GATA	S000039	Citrus reticulata
GATABOX	206	-	GATA	S000039	Citrus sinensis
GATABOX	206	-	GATA	S000039	Citrus unshiu
GATABOX	206	-	GATA	S000039	Fortunella hindsii
ARR1AT	210	-	NGATT	S000454	Citrus ichangensis
ARR1AT	210	-	NGATT	S000454	Fortunella hindsii
TATABOX3	211	-	TATTAAT	S000110	Citrus clementina
TATABOX3	211	-	TATTAAT	S000110	Citrus limon Hap1
TATABOX3	211	-	TATTAAT	S000110	Citrus limon Hap2
TATABOX3	211	-	TATTAAT	S000110	Citrus maxima
TATABOX3	211	-	TATTAAT	S000110	Citrus medica
TATABOX3	211	-	TATTAAT	S000110	Citrus reticulata
TATABOX3	211	-	TATTAAT	S000110	Citrus sinensis
TATABOX3	211	-	TATTAAT	S000110	Citrus unshiu
TATABOX3	211	-	TATTAAT	S000110	Poncirus trifoliata
INRNTPSADB	222	-	YTCANTYY	S000395	Fortunella hindsii
CAATBOX1	224	-	CAAT	S000028	Fortunella hindsii
POLASIG2	225	-	AATTAAA	S000081	Citrus limon Hap2
POLASIG2	225	-	AATTAAA	S000081	Citrus maxima
POLASIG2	225	-	AATTAAA	S000081	Citrus medica
POLASIG2	225	-	AATTAAA	S000081	Citrus sinensis
CACTFTPPCA1	240	-	YACT	S000449	Citrus clementina
CACTFTPPCA1	240	-	YACT	S000449	Citrus ichangensis
CACTFTPPCA1	240	-	YACT	S000449	Citrus limon Hap1
CACTFTPPCA1	240	-	YACT	S000449	Citrus limon Hap2
CACTFTPPCA1	240	-	YACT	S000449	Citrus maxima
CACTFTPPCA1	240	-	YACT	S000449	Citrus medica
CACTFTPPCA1	240	-	YACT	S000449	Citrus reticulata
CACTFTPPCA1	240	-	YACT	S000449	Citrus sinensis
CACTFTPPCA1	240	-	YACT	S000449	Citrus unshiu
CACTFTPPCA1	240	-	YACT	S000449	Fortunella hindsii
CACTFTPPCA1	240	-	YACT	S000449	Poncirus trifoliata
CARGCW8GAT	246	-	CWWWWWWWWG	S000431	Citrus ichangensis
CARGCW8GAT	246	-	CWWWWWWWWG	S000431	Citrus limon Hap2
INRNTPSADB	250	-	YTCANTYY	S000395	Citrus ichangensis
INRNTPSADB	250	-	YTCANTYY	S000395	Citrus limon Hap2
INRNTPSADB	250	-	YTCANTYY	S000395	Citrus maxima
INRNTPSADB	250	-	YTCANTYY	S000395	Citrus medica
INRNTPSADB	250	-	YTCANTYY	S000395	Citrus sinensis
INRNTPSADB	250	-	YTCANTYY	S000395	Poncirus trifoliata
CAATBOX1	252	-	CAAT	S000028	Citrus ichangensis
CAATBOX1	252	-	CAAT	S000028	Citrus limon Hap2
CAATBOX1	252	-	CAAT	S000028	Citrus maxima
CAATBOX1	252	-	CAAT	S000028	Citrus medica
CAATBOX1	252	-	CAAT	S000028	Citrus sinensis
CAATBOX1	252	-	CAAT	S000028	Poncirus trifoliata
ARR1AT	260	-	NGATT	S000454	Citrus clementina
ARR1AT	260	-	NGATT	S000454	Citrus ichangensis
ARR1AT	260	-	NGATT	S000454	Citrus limon Hap1
ARR1AT	260	-	NGATT	S000454	Citrus limon Hap2
ARR1AT	260	-	NGATT	S000454	Citrus maxima
ARR1AT	260	-	NGATT	S000454	Citrus medica
ARR1AT	260	-	NGATT	S000454	Citrus reticulata
ARR1AT	260	-	NGATT	S000454	Citrus sinensis
ARR1AT	260	-	NGATT	S000454	Citrus unshiu
ARR1AT	260	-	NGATT	S000454	Fortunella hindsii
ARR1AT	260	-	NGATT	S000454	Poncirus trifoliata
CAREOSREP1	275	-	CAACTC	S000421	Citrus clementina
CAREOSREP1	275	-	CAACTC	S000421	Citrus ichangensis
CAREOSREP1	275	-	CAACTC	S000421	Citrus limon Hap1
CAREOSREP1	275	-	CAACTC	S000421	Citrus limon Hap2
CAREOSREP1	275	-	CAACTC	S000421	Citrus maxima
CAREOSREP1	275	-	CAACTC	S000421	Citrus medica
CAREOSREP1	275	-	CAACTC	S000421	Citrus reticulata
CAREOSREP1	275	-	CAACTC	S000421	Citrus sinensis
CAREOSREP1	275	-	CAACTC	S000421	Citrus unshiu
CAREOSREP1	275	-	CAACTC	S000421	Fortunella hindsii
CAREOSREP1	275	-	CAACTC	S000421	Poncirus trifoliata
NODCON1GM	281	-	AAAGAT	S000461	Citrus clementina
NODCON1GM	281	-	AAAGAT	S000461	Citrus ichangensis
NODCON1GM	281	-	AAAGAT	S000461	Citrus limon Hap1
NODCON1GM	281	-	AAAGAT	S000461	Citrus limon Hap2
NODCON1GM	281	-	AAAGAT	S000461	Citrus maxima
NODCON1GM	281	-	AAAGAT	S000461	Citrus medica
NODCON1GM	281	-	AAAGAT	S000461	Citrus reticulata
NODCON1GM	281	-	AAAGAT	S000461	Citrus sinensis
NODCON1GM	281	-	AAAGAT	S000461	Citrus unshiu
NODCON1GM	281	-	AAAGAT	S000461	Fortunella hindsii
NODCON1GM	281	-	AAAGAT	S000461	Poncirus trifoliata
OSE1ROOTNODULE	281	-	AAAGAT	S000467	Citrus clementina
OSE1ROOTNODULE	281	-	AAAGAT	S000467	Citrus ichangensis
OSE1ROOTNODULE	281	-	AAAGAT	S000467	Citrus limon Hap1
OSE1ROOTNODULE	281	-	AAAGAT	S000467	Citrus limon Hap2
OSE1ROOTNODULE	281	-	AAAGAT	S000467	Citrus maxima
OSE1ROOTNODULE	281	-	AAAGAT	S000467	Citrus medica
OSE1ROOTNODULE	281	-	AAAGAT	S000467	Citrus reticulata
OSE1ROOTNODULE	281	-	AAAGAT	S000467	Citrus sinensis
OSE1ROOTNODULE	281	-	AAAGAT	S000467	Citrus unshiu
OSE1ROOTNODULE	281	-	AAAGAT	S000467	Fortunella hindsii
OSE1ROOTNODULE	281	-	AAAGAT	S000467	Poncirus trifoliata
DOFCOREZM	283	-	AAAG	S000265	Citrus clementina
DOFCOREZM	283	-	AAAG	S000265	Citrus ichangensis
DOFCOREZM	283	-	AAAG	S000265	Citrus limon Hap1
DOFCOREZM	283	-	AAAG	S000265	Citrus limon Hap2
DOFCOREZM	283	-	AAAG	S000265	Citrus maxima
DOFCOREZM	283	-	AAAG	S000265	Citrus medica
DOFCOREZM	283	-	AAAG	S000265	Citrus reticulata
DOFCOREZM	283	-	AAAG	S000265	Citrus sinensis
DOFCOREZM	283	-	AAAG	S000265	Citrus unshiu
DOFCOREZM	283	-	AAAG	S000265	Fortunella hindsii
DOFCOREZM	283	-	AAAG	S000265	Poncirus trifoliata
PREATPRODH	291	-	ACTCAT	S000450	Citrus clementina
PREATPRODH	291	-	ACTCAT	S000450	Citrus ichangensis
PREATPRODH	291	-	ACTCAT	S000450	Citrus limon Hap1
PREATPRODH	291	-	ACTCAT	S000450	Citrus limon Hap2
PREATPRODH	291	-	ACTCAT	S000450	Citrus maxima
PREATPRODH	291	-	ACTCAT	S000450	Citrus medica
PREATPRODH	291	-	ACTCAT	S000450	Citrus reticulata
PREATPRODH	291	-	ACTCAT	S000450	Citrus sinensis
PREATPRODH	291	-	ACTCAT	S000450	Citrus unshiu
PREATPRODH	291	-	ACTCAT	S000450	Fortunella hindsii
PREATPRODH	291	-	ACTCAT	S000450	Poncirus trifoliata
ARR1AT	298	-	NGATT	S000454	Citrus clementina
ARR1AT	298	-	NGATT	S000454	Citrus ichangensis
ARR1AT	298	-	NGATT	S000454	Citrus limon Hap1
ARR1AT	298	-	NGATT	S000454	Citrus limon Hap2
ARR1AT	298	-	NGATT	S000454	Citrus maxima
ARR1AT	298	-	NGATT	S000454	Citrus medica
ARR1AT	298	-	NGATT	S000454	Citrus reticulata
ARR1AT	298	-	NGATT	S000454	Citrus sinensis
ARR1AT	298	-	NGATT	S000454	Citrus unshiu
ARR1AT	298	-	NGATT	S000454	Poncirus trifoliata
CEREGLUBOX3PSLEGA	309	-	TGTAAAAGT	S000034	Citrus clementina
CEREGLUBOX3PSLEGA	309	-	TGTAAAAGT	S000034	Citrus ichangensis
CEREGLUBOX3PSLEGA	309	-	TGTAAAAGT	S000034	Citrus limon Hap1
CEREGLUBOX3PSLEGA	309	-	TGTAAAAGT	S000034	Citrus maxima
CEREGLUBOX3PSLEGA	309	-	TGTAAAAGT	S000034	Citrus reticulata
CEREGLUBOX3PSLEGA	309	-	TGTAAAAGT	S000034	Citrus sinensis
CEREGLUBOX3PSLEGA	309	-	TGTAAAAGT	S000034	Citrus unshiu
-300ELEMENT	310	-	TGHAAARK	S000122	Citrus clementina
-300ELEMENT	310	-	TGHAAARK	S000122	Citrus ichangensis
-300ELEMENT	310	-	TGHAAARK	S000122	Citrus limon Hap1
-300ELEMENT	310	-	TGHAAARK	S000122	Citrus maxima
-300ELEMENT	310	-	TGHAAARK	S000122	Citrus reticulata
-300ELEMENT	310	-	TGHAAARK	S000122	Citrus sinensis
-300ELEMENT	310	-	TGHAAARK	S000122	Citrus unshiu
-300ELEMENT	310	-	TGHAAARK	S000122	Poncirus trifoliata
DOFCOREZM	310	-	AAAG	S000265	Citrus clementina
DOFCOREZM	310	-	AAAG	S000265	Citrus ichangensis
DOFCOREZM	310	-	AAAG	S000265	Citrus limon Hap1
DOFCOREZM	310	-	AAAG	S000265	Citrus maxima
DOFCOREZM	310	-	AAAG	S000265	Citrus reticulata
DOFCOREZM	310	-	AAAG	S000265	Citrus sinensis
DOFCOREZM	310	-	AAAG	S000265	Citrus unshiu
DOFCOREZM	310	-	AAAG	S000265	Fortunella hindsii
SEF4MOTIFGM7S	316	-	RTTTTTR	S000103	Citrus clementina
SEF4MOTIFGM7S	316	-	RTTTTTR	S000103	Citrus ichangensis
SEF4MOTIFGM7S	316	-	RTTTTTR	S000103	Citrus limon Hap1
SEF4MOTIFGM7S	316	-	RTTTTTR	S000103	Citrus limon Hap2
SEF4MOTIFGM7S	316	-	RTTTTTR	S000103	Citrus maxima
SEF4MOTIFGM7S	316	-	RTTTTTR	S000103	Citrus medica
SEF4MOTIFGM7S	316	-	RTTTTTR	S000103	Citrus reticulata
SEF4MOTIFGM7S	316	-	RTTTTTR	S000103	Citrus sinensis
SEF4MOTIFGM7S	316	-	RTTTTTR	S000103	Citrus unshiu
SEF4MOTIFGM7S	316	-	RTTTTTR	S000103	Poncirus trifoliata
CAATBOX1	321	-	CAAT	S000028	Poncirus trifoliata
BIHD1OS	323	-	TGTCA	S000498	Poncirus trifoliata
RAV1AAT	328	-	CAACA	S000314	Citrus clementina
RAV1AAT	328	-	CAACA	S000314	Citrus ichangensis
RAV1AAT	328	-	CAACA	S000314	Citrus limon Hap1
RAV1AAT	328	-	CAACA	S000314	Citrus limon Hap2
RAV1AAT	328	-	CAACA	S000314	Citrus maxima
RAV1AAT	328	-	CAACA	S000314	Citrus medica
RAV1AAT	328	-	CAACA	S000314	Citrus reticulata
RAV1AAT	328	-	CAACA	S000314	Citrus sinensis
RAV1AAT	328	-	CAACA	S000314	Citrus unshiu
RAV1AAT	328	-	CAACA	S000314	Fortunella hindsii
RAV1AAT	328	-	CAACA	S000314	Poncirus trifoliata
ROOTMOTIFTAPOX1	353	-	ATATT	S000098	Citrus clementina
ROOTMOTIFTAPOX1	353	-	ATATT	S000098	Citrus ichangensis
ROOTMOTIFTAPOX1	353	-	ATATT	S000098	Citrus limon Hap1
ROOTMOTIFTAPOX1	353	-	ATATT	S000098	Citrus limon Hap2
ROOTMOTIFTAPOX1	353	-	ATATT	S000098	Citrus maxima
ROOTMOTIFTAPOX1	353	-	ATATT	S000098	Citrus medica
ROOTMOTIFTAPOX1	353	-	ATATT	S000098	Citrus reticulata
ROOTMOTIFTAPOX1	353	-	ATATT	S000098	Citrus sinensis
ROOTMOTIFTAPOX1	353	-	ATATT	S000098	Citrus unshiu
ROOTMOTIFTAPOX1	353	-	ATATT	S000098	Fortunella hindsii
ROOTMOTIFTAPOX1	353	-	ATATT	S000098	Poncirus trifoliata
GTGANTG10	361	-	GTGA	S000378	Citrus clementina
GTGANTG10	361	-	GTGA	S000378	Citrus ichangensis
GTGANTG10	361	-	GTGA	S000378	Citrus limon Hap1
GTGANTG10	361	-	GTGA	S000378	Citrus limon Hap2
GTGANTG10	361	-	GTGA	S000378	Citrus maxima
GTGANTG10	361	-	GTGA	S000378	Citrus medica
GTGANTG10	361	-	GTGA	S000378	Citrus reticulata
GTGANTG10	361	-	GTGA	S000378	Citrus sinensis
GTGANTG10	361	-	GTGA	S000378	Citrus unshiu
GTGANTG10	361	-	GTGA	S000378	Fortunella hindsii
EECCRCAH1	395	-	GANTTNC	S000494	Citrus clementina
EECCRCAH1	395	-	GANTTNC	S000494	Citrus ichangensis
EECCRCAH1	395	-	GANTTNC	S000494	Citrus limon Hap1
EECCRCAH1	395	-	GANTTNC	S000494	Citrus limon Hap2
EECCRCAH1	395	-	GANTTNC	S000494	Citrus maxima
EECCRCAH1	395	-	GANTTNC	S000494	Citrus medica
EECCRCAH1	395	-	GANTTNC	S000494	Citrus reticulata
EECCRCAH1	395	-	GANTTNC	S000494	Citrus sinensis
EECCRCAH1	395	-	GANTTNC	S000494	Citrus unshiu
EECCRCAH1	395	-	GANTTNC	S000494	Fortunella hindsii
EECCRCAH1	395	-	GANTTNC	S000494	Poncirus trifoliata
ARR1AT	398	-	NGATT	S000454	Citrus clementina
ARR1AT	398	-	NGATT	S000454	Citrus ichangensis
ARR1AT	398	-	NGATT	S000454	Citrus limon Hap1
ARR1AT	398	-	NGATT	S000454	Citrus limon Hap2
ARR1AT	398	-	NGATT	S000454	Citrus maxima
ARR1AT	398	-	NGATT	S000454	Citrus medica
ARR1AT	398	-	NGATT	S000454	Citrus reticulata
ARR1AT	398	-	NGATT	S000454	Citrus sinensis
ARR1AT	398	-	NGATT	S000454	Citrus unshiu
ARR1AT	398	-	NGATT	S000454	Fortunella hindsii
ARR1AT	398	-	NGATT	S000454	Poncirus trifoliata
GATABOX	402	-	GATA	S000039	Citrus clementina
GATABOX	402	-	GATA	S000039	Citrus ichangensis
GATABOX	402	-	GATA	S000039	Citrus limon Hap1
GATABOX	402	-	GATA	S000039	Citrus limon Hap2
GATABOX	402	-	GATA	S000039	Citrus maxima
GATABOX	402	-	GATA	S000039	Citrus medica
GATABOX	402	-	GATA	S000039	Citrus reticulata
GATABOX	402	-	GATA	S000039	Citrus sinensis
GATABOX	402	-	GATA	S000039	Citrus unshiu
GATABOX	402	-	GATA	S000039	Fortunella hindsii
GATABOX	402	-	GATA	S000039	Poncirus trifoliata
GT1CONSENSUS	435	-	GRWAAW	S000198	Citrus clementina
GT1CONSENSUS	435	-	GRWAAW	S000198	Citrus ichangensis
GT1CONSENSUS	435	-	GRWAAW	S000198	Citrus limon Hap1
GT1CONSENSUS	435	-	GRWAAW	S000198	Citrus limon Hap2
GT1CONSENSUS	435	-	GRWAAW	S000198	Citrus reticulata
GT1CONSENSUS	435	-	GRWAAW	S000198	Citrus unshiu
GT1CONSENSUS	435	-	GRWAAW	S000198	Fortunella hindsii
GT1CONSENSUS	435	-	GRWAAW	S000198	Poncirus trifoliata
GT1GMSCAM4	435	-	GAAAAA	S000453	Citrus clementina
GT1GMSCAM4	435	-	GAAAAA	S000453	Citrus ichangensis
GT1GMSCAM4	435	-	GAAAAA	S000453	Citrus limon Hap1
GT1GMSCAM4	435	-	GAAAAA	S000453	Citrus limon Hap2
GT1GMSCAM4	435	-	GAAAAA	S000453	Citrus reticulata
GT1GMSCAM4	435	-	GAAAAA	S000453	Citrus unshiu
GT1GMSCAM4	435	-	GAAAAA	S000453	Fortunella hindsii
GT1GMSCAM4	435	-	GAAAAA	S000453	Poncirus trifoliata
GT1CONSENSUS	436	-	GRWAAW	S000198	Citrus clementina
GT1CONSENSUS	436	-	GRWAAW	S000198	Citrus ichangensis
GT1CONSENSUS	436	-	GRWAAW	S000198	Citrus limon Hap1
GT1CONSENSUS	436	-	GRWAAW	S000198	Citrus limon Hap2
GT1CONSENSUS	436	-	GRWAAW	S000198	Citrus maxima
GT1CONSENSUS	436	-	GRWAAW	S000198	Citrus medica
GT1CONSENSUS	436	-	GRWAAW	S000198	Citrus reticulata
GT1CONSENSUS	436	-	GRWAAW	S000198	Citrus sinensis
GT1CONSENSUS	436	-	GRWAAW	S000198	Citrus unshiu
GT1CONSENSUS	436	-	GRWAAW	S000198	Fortunella hindsii
GT1CONSENSUS	436	-	GRWAAW	S000198	Poncirus trifoliata
GT1CONSENSUS	437	-	GRWAAW	S000198	Citrus medica
DOFCOREZM	446	-	AAAG	S000265	Citrus clementina
DOFCOREZM	446	-	AAAG	S000265	Citrus ichangensis
DOFCOREZM	446	-	AAAG	S000265	Citrus limon Hap1
DOFCOREZM	446	-	AAAG	S000265	Citrus limon Hap2
DOFCOREZM	446	-	AAAG	S000265	Citrus maxima
DOFCOREZM	446	-	AAAG	S000265	Citrus medica
DOFCOREZM	446	-	AAAG	S000265	Citrus reticulata
DOFCOREZM	446	-	AAAG	S000265	Citrus sinensis
DOFCOREZM	446	-	AAAG	S000265	Citrus unshiu
DOFCOREZM	446	-	AAAG	S000265	Fortunella hindsii
DOFCOREZM	446	-	AAAG	S000265	Poncirus trifoliata
ROOTMOTIFTAPOX1	454	-	ATATT	S000098	Citrus clementina
ROOTMOTIFTAPOX1	454	-	ATATT	S000098	Citrus limon Hap1
ROOTMOTIFTAPOX1	454	-	ATATT	S000098	Citrus limon Hap2
ROOTMOTIFTAPOX1	454	-	ATATT	S000098	Citrus maxima
ROOTMOTIFTAPOX1	454	-	ATATT	S000098	Citrus medica
ROOTMOTIFTAPOX1	454	-	ATATT	S000098	Citrus sinensis
ROOTMOTIFTAPOX1	454	-	ATATT	S000098	Citrus unshiu
ROOTMOTIFTAPOX1	454	-	ATATT	S000098	Fortunella hindsii
MARTBOX	461	-	TTWTWTTWTT	S000067	Citrus maxima
MARTBOX	461	-	TTWTWTTWTT	S000067	Citrus sinensis
MARTBOX	462	-	TTWTWTTWTT	S000067	Citrus maxima
MARTBOX	462	-	TTWTWTTWTT	S000067	Citrus sinensis
MARTBOX	463	-	TTWTWTTWTT	S000067	Citrus ichangensis
MARTBOX	463	-	TTWTWTTWTT	S000067	Citrus maxima
MARTBOX	463	-	TTWTWTTWTT	S000067	Citrus medica
MARTBOX	463	-	TTWTWTTWTT	S000067	Citrus sinensis
CACTFTPPCA1	490	-	YACT	S000449	Citrus clementina
CACTFTPPCA1	490	-	YACT	S000449	Citrus ichangensis
CACTFTPPCA1	490	-	YACT	S000449	Citrus limon Hap1
CACTFTPPCA1	490	-	YACT	S000449	Citrus limon Hap2
CACTFTPPCA1	490	-	YACT	S000449	Citrus maxima
CACTFTPPCA1	490	-	YACT	S000449	Citrus medica
CACTFTPPCA1	490	-	YACT	S000449	Citrus reticulata
CACTFTPPCA1	490	-	YACT	S000449	Citrus sinensis
CACTFTPPCA1	490	-	YACT	S000449	Citrus unshiu
CACTFTPPCA1	490	-	YACT	S000449	Fortunella hindsii
CACTFTPPCA1	490	-	YACT	S000449	Poncirus trifoliata
CAATBOX1	493	-	CAAT	S000028	Citrus clementina
CAATBOX1	493	-	CAAT	S000028	Citrus limon Hap1
CAATBOX1	493	-	CAAT	S000028	Citrus limon Hap2
CAATBOX1	493	-	CAAT	S000028	Citrus reticulata
CAATBOX1	493	-	CAAT	S000028	Citrus unshiu
CACTFTPPCA1	493	-	YACT	S000449	Citrus ichangensis
CACTFTPPCA1	493	-	YACT	S000449	Citrus maxima
CACTFTPPCA1	493	-	YACT	S000449	Citrus medica
CACTFTPPCA1	493	-	YACT	S000449	Citrus sinensis
CACTFTPPCA1	493	-	YACT	S000449	Fortunella hindsii
CACTFTPPCA1	493	-	YACT	S000449	Poncirus trifoliata
CCAATBOX1	493	-	CCAAT	S000030	Citrus clementina
CCAATBOX1	493	-	CCAAT	S000030	Citrus limon Hap1
CCAATBOX1	493	-	CCAAT	S000030	Citrus limon Hap2
CCAATBOX1	493	-	CCAAT	S000030	Citrus reticulata
CCAATBOX1	493	-	CCAAT	S000030	Citrus unshiu
CAATBOX1	500	-	CAAT	S000028	Citrus clementina
CAATBOX1	500	-	CAAT	S000028	Citrus ichangensis
CAATBOX1	500	-	CAAT	S000028	Citrus limon Hap1
CAATBOX1	500	-	CAAT	S000028	Citrus limon Hap2
CAATBOX1	500	-	CAAT	S000028	Citrus maxima
CAATBOX1	500	-	CAAT	S000028	Citrus medica
CAATBOX1	500	-	CAAT	S000028	Citrus reticulata
CAATBOX1	500	-	CAAT	S000028	Citrus sinensis
CAATBOX1	500	-	CAAT	S000028	Citrus unshiu
CAATBOX1	500	-	CAAT	S000028	Fortunella hindsii
CAATBOX1	500	-	CAAT	S000028	Poncirus trifoliata
CCAATBOX1	500	-	CCAAT	S000030	Citrus clementina
CCAATBOX1	500	-	CCAAT	S000030	Citrus ichangensis
CCAATBOX1	500	-	CCAAT	S000030	Citrus limon Hap1
CCAATBOX1	500	-	CCAAT	S000030	Citrus limon Hap2
CCAATBOX1	500	-	CCAAT	S000030	Citrus maxima
CCAATBOX1	500	-	CCAAT	S000030	Citrus medica
CCAATBOX1	500	-	CCAAT	S000030	Citrus reticulata
CCAATBOX1	500	-	CCAAT	S000030	Citrus sinensis
CCAATBOX1	500	-	CCAAT	S000030	Citrus unshiu
CCAATBOX1	500	-	CCAAT	S000030	Fortunella hindsii
CCAATBOX1	500	-	CCAAT	S000030	Poncirus trifoliata
REALPHALGLHCB21	501	-	AACCAA	S000362	Citrus clementina
REALPHALGLHCB21	501	-	AACCAA	S000362	Citrus ichangensis
REALPHALGLHCB21	501	-	AACCAA	S000362	Citrus limon Hap1
REALPHALGLHCB21	501	-	AACCAA	S000362	Citrus limon Hap2
REALPHALGLHCB21	501	-	AACCAA	S000362	Citrus maxima
REALPHALGLHCB21	501	-	AACCAA	S000362	Citrus medica
REALPHALGLHCB21	501	-	AACCAA	S000362	Citrus reticulata
REALPHALGLHCB21	501	-	AACCAA	S000362	Citrus sinensis
REALPHALGLHCB21	501	-	AACCAA	S000362	Citrus unshiu
REALPHALGLHCB21	501	-	AACCAA	S000362	Fortunella hindsii
REALPHALGLHCB21	501	-	AACCAA	S000362	Poncirus trifoliata
MYB1AT	502	-	WAACCA	S000408	Citrus clementina
MYB1AT	502	-	WAACCA	S000408	Citrus ichangensis
MYB1AT	502	-	WAACCA	S000408	Citrus limon Hap1
MYB1AT	502	-	WAACCA	S000408	Citrus limon Hap2
MYB1AT	502	-	WAACCA	S000408	Citrus maxima
MYB1AT	502	-	WAACCA	S000408	Citrus medica
MYB1AT	502	-	WAACCA	S000408	Citrus reticulata
MYB1AT	502	-	WAACCA	S000408	Citrus sinensis
MYB1AT	502	-	WAACCA	S000408	Citrus unshiu
MYB1AT	502	-	WAACCA	S000408	Fortunella hindsii
MYB1AT	502	-	WAACCA	S000408	Poncirus trifoliata
MYBATRD22	502	-	CTAACCA	S000175	Citrus clementina
MYBATRD22	502	-	CTAACCA	S000175	Citrus ichangensis
MYBATRD22	502	-	CTAACCA	S000175	Citrus limon Hap1
MYBATRD22	502	-	CTAACCA	S000175	Citrus limon Hap2
MYBATRD22	502	-	CTAACCA	S000175	Citrus maxima
MYBATRD22	502	-	CTAACCA	S000175	Citrus medica
MYBATRD22	502	-	CTAACCA	S000175	Citrus reticulata
MYBATRD22	502	-	CTAACCA	S000175	Citrus sinensis
MYBATRD22	502	-	CTAACCA	S000175	Citrus unshiu
MYBATRD22	502	-	CTAACCA	S000175	Fortunella hindsii
MYBATRD22	502	-	CTAACCA	S000175	Poncirus trifoliata

## Sheet: Table S6
Table S6: Primers used for the validation of RNA-seq data and amplifying the CHSm promoter
Primer name	Primer sequence
CHS_Pum_F	CCACATCTAATAATGTAGTCATGGGAC
CHS_Pum_R	CATGGGACTCACGTTTCATCC
CHS_Cit_F	GATATGGGACTTTTTAGAGGATGGT
CHS_Cit_R	TGGGACTTTTTAGAGGATGGTATATTT
CHS_Man_F	TGTTCCAGGAGATAAGAACAAACAAG
CHS_Man_R	CCACATCTAATAATGTAGTCATGGGAC
UBC_F	GTGCAGCGAGAGAAATCAGC
UBC_R	ACTTGTGGAGGTTGCAGAGG
VATPG_F	GCTGGCTGCTGAACAAGAAG
VATPG_R	AGCCTCTTCACATTCGCACC
CHSm_F	ACTTGTGGGCGTAGACATGC
CHSm_R	CTGTGGCGCCAATGTAACAG
CCD4b_F	CTACAACACCAAATCCGCGC
CCD4b_R	CGGTTAGAGAGTCCGGAAGC
CCD4a_F	TGGCGTCCATAACCAGGAAC
CCD4a_R	ATTGCATCGTGGCTACCAGG

## Sheet: Table S7
Table S7: Sample information and origin
Cultivar	Species	Abbreviation	Accession number	Admixture origin	WGS accession	RNAseq BioProject
SunChuSha Kat Mandarin	Citrus reticulata	SCM	B483	Pure species	SRX3298473	PRJNA785525*
Chandler Pummelo	Citrus maxima	CHP	B207	Pure species	ERR466631	PRJNA785525*
Diamante Citron	Citrus medica	DIA	B560	Pure species	SRR17073741*	PRJNA785525*
Willowleaf Mandarin	Citrus deliciosa	WLM	B154	Mandarin x Pummelo	ERR466627	PRJNA785525*
Sweet Orange	Citrus sinensis	SWO	B031	Mandarin x Pummelo	ERR466624	PRJNA785525*
Sour Orange	Citrus aurantium	SSO	B117	Mandarin x Pummelo	ERR466633	PRJNA785525*
Eureka Lemon	Citrus limon	EUR	B297	(Mandarin x Pummelo) x Citron	ERR466636	PRJNA785525*
Kumquat Nagami	Fortunella margarita	FOR	B138	Pure species	-	-
Ichang Papeda	Citrus ichangensis	ICH	B235	Pure species	-	-
Pomeroy Poncirus	Poncirus trifoliata	PON	B374	Pure species	-	-
* Sequenced in this study
